# Supplementary material for: Ubiquitination of CLIP-170 family protein restrains polarized growth upon DNA replication stress
Source: Nat Commun. 2022 Sep 22;13:5565. doi: 10.1038/s41467-022-33311-y (PMC9499959; doi:10.1038/s41467-022-33311-y)
Supplement: Supplementary file 6 — Source Data [file 41467_2022_33311_MOESM6_ESM.xlsx]

## Sheet: Fig. 2e
	Quantification of Tip1-6HA protein levels
	Strain	Tip1-6HA/Cdc2
	wild-type	Raw measurement ratio (Tip1-6HA/Cdc2)	Normalized ratio (Tip1-6HA/Cdc2)
	Repeat #1	1.00618	1
	Repeat #2	1.40192	1
	Repeat #3	1.57538	1
	Mean value		1
	Standard deviation (SD)		0
	Strain	Tip1-6HA/Cdc2
	dma1Δ	Raw measurement ratio (Tip1-6HA/Cdc2)	Normalized ratio (Tip1-6HA/Cdc2)
	Repeat #1	2.33423	2.3199
	Repeat #2	2.86748	2.0454
	Repeat #3	3.14774	1.99808
	Mean value		2.12112
	Standard deviation (SD)		0.173761
	Strain	Tip1-6HA/Cdc2
	dma1-R64	Raw measurement ratio (Tip1-6HA/Cdc2)	Normalized ratio (Tip1-6HA/Cdc2)
	Repeat #1	2.11072	2.09776
	Repeat #2	2.29868	1.63966
	Repeat #3	3.14417	1.99581
	Mean value		1.91108
	Standard deviation (SD)		0.240517
	Strain	Tip1-6HA/Cdc2
	dma1-I194A	Raw measurement ratio (Tip1-6HA/Cdc2)	Normalized ratio (Tip1-6HA/Cdc2)
	Repeat #1	1.92231	1.91051
	Repeat #2	2.82587	2.01572
	Repeat #3	1.89947	1.20572
	Mean value		1.71065
	Standard deviation (SD)		0.440435

## Sheet: Fig. 2f
	Quantification of Tip1-6HA protein levels after CHX treatment
	Data are normalized ratio (Tip1-6HA/Cdc2)
	Strain	Time of CHX treatment (hour)
	wild-type	0	1	2	3	4	5	6
	Repeat #1	1	0.806724	0.729204	0.513124	0.401935	0.354583	0.275322
	Repeat #2	1	0.694621	0.389199	0.31099	0.283556	0.258743	0.221931
	Mean value	1	0.750672	0.559201	0.412057	0.342745	0.306663	0.248626
	Strain	Time of CHX treatment (hour)
	dma1Δ	0	1	2	3	4	5	6
	Repeat #1	1	0.9217	0.822959	0.780866	0.717711	0.601888	0.597072
	Repeat #2	1	0.942623	0.938623	0.908033	0.884426	0.80013	0.601639
	Mean value	1	0.932162	0.880791	0.844449	0.801069	0.701009	0.599356
	Strain	Time of CHX treatment (hour)
	dma1-R64	0	1	2	3	4	5	6
	Repeat #1	1	0.956274	0.826979	0.781856	0.736052	0.597653	0.465067
	Repeat #2	1	0.990769	0.899231	0.867231	0.663846	0.611077	0.431538
	Mean value	1	0.973521	0.863105	0.824543	0.699949	0.604365	0.448303
	Strain	Time of CHX treatment (hour)
	dma1-I194A	0	1	2	3	4	5	6
	Repeat #1	1	0.871034	0.846698	0.777845	0.679957	0.609479	0.474445
	Repeat #2	1	1.02778	0.970278	0.923704	0.815496	0.689259	0.524444
	Mean value	1	0.949406	0.908488	0.850774	0.747727	0.649369	0.499445

## Sheet: Fig. 3f
	Tip1-tdTomato intensity at cell tips
	wild-type	wild-type + HU	dma1Δ	dma1Δ + HU
	16.234	27.1667	24	17.9423
	18.5873	28.0286	14.0375	12.283
	22.1212	40.766	19.7391	14.6418
	41.9672	37.0614	11.4388	30.4306
	43.9828	36.1647	43.1978	22.1075
	31.3898	29.6634	43.7975	56.1096
	49.2899	28.4286	28.3488	26.9589
	57.7812	24.1375	33.6515	34.3617
	9.10204	27.8462	11.8861	22.6827
	18.0151	10.6	8.67143	34
	14.831	10.0568	27.0351	8.76119
	43.8889	4.2875	18.2987	15.0909
	7.77143	13.4021	26.562	38.0097
	19.9315	19.1177	33.7833	22.1222
	46.8406	24.6813	30.6333	41.6167
	40.6667	28.7188	24.5	41.0762
	24.5172	28.2941	37.92	14.9783
	34.1795	16.3662	17.6029	7.45946
	16.5942	24.0135	36.0485	21.906
	17.9444	43.9636	38.2788	20.7321
	40.25	47.48	21.2877	16.0588
	15.2029	24.2353	14.4	14.1739
	17.6279	13.54	17.0645	37.4359
	34.871	22.0571	21.3288	21.1231
	27.625	15.4648	27.8101	25.9895
	12.4444	26.4948	30.1687	31.0253
	23.1333	26.7404	30.5231	6.47059
	28.4051	23.7807	41.0729	7.22826
	26.9518	13.5469	17.7361	7.61644
	37.3846	16.6234	45.0625	11.4828
	9.38889	12.4028	34.6818	18.3
	14.506	32.3043	27.8286	11.8072
	17.44	35.9655	21.7714	6.05747
	17.3235	24.8	25.1509	7.92208
	30.8148	38.7732	42.8977	7.32323
	27.3	17	23.0317	10.75
	37.2361	19.7527	58.7188	12.8171
	26.1228	19.4308	26.8551	12.6849
	26.68	31.5395	31.2688	3.30189
	52.2877	25.9245	9	12.6481
	15.9703	17.35	10.24	13.0291
	20.0494	15.3	24	24.3491
	15.3125	15.9643	27.5385	20.3333
	14.0946	16.8202	36.7017	15.1856
	12.5439	18.7353	23.0635	10.4023
	19.386	25.8197	26.7681	10.8586
	21.8889	21.1864	23.8088	32.5912
	21.3947	19.0568	22.1358	38.1183
	9.30357	30.3809	9.81579	19.5429
	7.35366	19.9604	16.7465	13.1702
	14.7526	23.9878	24.9559	21.2442
	24.4444	20.4516	13.7586	20.8194
	21.6719	21.9028	24.2184	26.061
	13.3519	24.898	14.1358	47.5538
	17.9394	14.9879	38.8737	14.6
	9.82895	35.5641	26	15.2727
	14.9016	18.7143	40.1954	42.8354
	8.45902	20.1692	27.8113	48.1972
	24.9342	28.837	29.7763	11.5606
	21.1159	27.4546	18.2533	39.8182
	38.5044	36.2358	30.9881	7.65854
	55.7358	15.7059	18.1477	12.1856
	13.942	18.4691	20.5614	24.9661
	22.8986	13.7344	39.0847	26.7167
	12.5114	16.8028	30.56	17.9286
	10.4545	14.7805	24.382	46.469
	24.7671	23.7308	42.8085	11.1719
	20.1972	28.6964	29.5244	34.9082
	19.8148	19.9876	21.7558	35.3256
	11.0482	28.2576	25.1286	48.8182
	7.8254	40.3077	14.3036	11.3562
	16.2857	17.4	24.3368	28.0189
	10.9578	25.1273	15.95	20.0741
	28.32	35.2524	21.4118	41.9355
	20.0923	37.4719	28.25	23.2639
	21.3663	25.8333	20.2949	25.7381
	32.5513	18.0159	25.0298	8.71186
	43.9444	29.31	33.75	30.807
	13.1489	23.9806	29.1321	34.8732
	15.4	43.3297	13.8461	36.0561
	25.8784	29.2064	20.8358	33.3059
	18.1159	19.0571	34.6667	27.587
	20.6098	22.2754	44.8276	8.69091
	39.6265	22.3556	35.25	21.6267
	19.8148	19.9877	21.7558	35.3256
	11.0482	28.2576	25.1286	48.8182
	7.8254	40.3077	14.3036	11.3562
	16.2857	17.4	24.3368	28.0189
	10.9577	25.1273	15.95	20.0741
	28.32	35.2524	21.4118	41.9355
	20.0923	37.4719	28.25	23.2639
	21.3663	25.8333	20.2949	25.7381
	32.5513	18.0159	25.0299	8.71186
	43.9444	29.31	33.75	30.807
	13.1489	23.9806	29.1321	34.8732
	15.4	43.3297	13.8462	36.0561
	25.8784	29.2063	20.8358	33.3059
	18.1159	19.0571	34.6667	27.587
	20.6098	22.2754	44.8276	8.69091
	39.6265	22.3556	35.25	21.6267

## Sheet: Fig. 4a
	Quantification of bipolar growth for wild-type and dma1Δ cells
	Strain	Cells with bipolar growth judged by Calcofluor staining (%)
	wild-type	-HU	+HU
	Repeat #1	55	42
	Repeat #2	60	35
	Repeat #3	62	34
	Mean value	59	37
	Standard deviation (SD)	3.60555	4.3589
	Strain	Cells with bipolar growth judged by Calcofluor staining (%)
	dma1Δ	-HU	+HU
	Repeat #1	53	71
	Repeat #2	48	63
	Repeat #3	55	67
	Mean value	52	67
	Standard deviation (SD)	3.60555	4
		`

## Sheet: Fig. 4b
Cell length measurements
wild-type	wild-type + HU	dma1Δ	dma1Δ + HU			pol1-1546, 25 °C	pol1-1546, 37°C, 4hr	pol1-1546, 37°C, 6hr	pol1-1546 dma1Δ, 25°C	pol1-1546 dma1Δ, 37°C, 4hr	pol1-1546 dma1Δ, 37°C, 6hr
9.21918	15.3151	15.0959	23.2055			10	11.0137	11.4384	8.17808	14.9589	12.9315
9.65753	13.6575	10.9452	17.6712			12.274	10.4247	8.26027	8.06849	11.6575	16.548
11.6849	15.4794	12.6438	18.3425			8.23288	10.8904	7.9726	8.13699	9.20548	12.726
11.9589	19.0411	10.2329	9.32877			8.56164	12.8493	10.452	8.23288	12.8767	20.2192
12.2603	12.5069	6.83562	16.0685			8.38356	14.0959	8.90411	7.58904	14.3151	20.2192
10.9452	13.7534	8.50685	17.1781			10.5616	11.9863	7.93151	11.5206	10.0548	16.1096
10.9452	12.8767	12.6164	17.6849			11.8904	11.1781	9.24657	10.9589	9.65753	25.8219
11.8082	7.34247	10.9178	13.9178			9.24657	9.78082	6.41096	11.7808	16.3151	10.1096
10.0411	19.274	9.24657	16.8493			9.73973	12.0411	9.45205	11.7123	10.3288	14.1781
8.90411	9.19178	14.6575	16.6027			8.30137	9.13699	9.50685	11.1233	14.7945	10.8493
8.27397	8.06849	9.78082	16.3288			8.27397	13.9726	10.7123	7.76712	10.4247	10.4247
13.548	20.7397	8.82192	17.8904			9.53425	10.452	9.24657	7.64384	8.75343	25.2466
13.6712	16.6164	8.34247	18.7808			8.27397	10.3014	10.2466	11.5206	9.87671	19.1507
9.47945	15.548	5.73973	12.7945			8.13699	7.9452	9.73973	8.45205	13.4794	13.3699
10	10.2192	8.75343	13.2329			9.0137	12.9589	7.65753	7.45205	13.6164	13.9726
9.9589	10.6301	11.0959	15.5343			7.73973	11.8767	16.1781	6.69863	8.41096	9.9726
14.7945	6.69863	14.1644	13.411			8.24657	11.4794	10.2466	7.91781	13.5753	11.3014
13.8356	24.5753	12.2603	14.7945			8.53425	7.65753	7.53425	8.41096	13.589	19.8904
11.2329	13.8767	10.411	17.0411			7.57534	7.89041	7.32877	9.24657	12.1233	11.7123
9.76712	16.3014	12.863	18.8219			8.63014	8.80822	9.52055	7.57534	8.21918	25.1233
6.91781	14.4247	12.4247	19.4247			11.3014	9.67123	9.0137	6.58904	8.15068	13.2877
9.80822	8.87671	16.4794	21.8904			6.71233	13.1233	7.63014	13.5206	9.0137	19.0548
8.30137	16.0548	14.2192	12.274			8.83562	11.6849	8.0411	7.45205	13.3425	13.6849
13.3973	11.548	7.82192	13.0685			8.9589	9.60274	9.68493	7.9589	12.3973	18.1096
8.26027	20.137	10.7123	13.3562			9.0548	12.3288	8.91781	8.38356	9.57534	23.5069
9.27397	14.548	8.26027	11.5206			9.13699	10.8493	8.9452	8.0137	14.9452	15.9726
10.1781	12.9178	11.5206	20.1644			8.69863	11.4794	11.3699	6.9726	14.5753	11.1233
8.82192	12.8219	11.2603	22.726			10.411	13.5206	11.5206	9.24657	13.4794	17.5343
11.452	10.3151	13.0411	23.4657			9.35616	7.46575	8.76712	10.6575	10.863	22.2192
12.5753	13.6301	12.2329	24.9726			6.83562	7.82192	9.79452	12.0959	9.19178	12.8493
11.6712	22.5616	10.137	19.4384			6.9589	9.67123	9.06849	11.9452	13.0959	10.2329
11.3288	18.0411	9.26027	12.274			7.91781	8.75343	13.411	10.8082	15.1644	16.7397
11.3973	17.3836	9.20548	11.6301			13.8767	9.56164	9.27397	10.2877	10.7808	16.274
7.91781	20.6986	7.64384	15			7.9726	11.6027	8.63014	6.26027	15.8904	10.6027
8.53425	25.7534	13.6575	12.7123			8.89041	8.28767	8.09589	7.76712	10.4384	7.76712
16.1507	13.2877	12.8767	17.4657			10.863	9.57534	7.9589	7.67123	14.3288	11.3151
12.6575	10.6164	8.65753	18.2603			7.75343	10.3699	9.35616	9.65753	17.5206	9.64384
10.137	17.9452	11.6164	15.7397			6.36986	12.2466	10.0274	7.73973	8.68493	15.2877
12.0685	14.4794	9.67123	20.137			7.61644	8.23288	8.26027	7.90411	11.8219	10.8493
13.8356	15.5206	6.9726	8.9589			14.2329	8.93151	8.73973	7.23288	9.26027	8.16438
11.1644	19.2192	8.49315	24.1507			11.4794	9.20548	12.8904	10.0274	8.30137	20.9452
9.76712	12.548	10.1507	16.1781			10.452	9.20548	14.8356	8.72603	10.3288	9.46575
12.0274	14.4794	8.93151	15.7808			7.36986	7.41096	8.84932	10.2192	12.2877	10.3973
14.8356	12.3014	10.3151	23.4247			9.17808	8.38356	9.71233	10.5753	9.26027	16.452
14.8082	15.2192	8.90411	17.9041			7.69863	11.5343	11.4931	9.0274	11.0822	21.0685
15.4794	11.5343	7.47945	20.4384			7.79452	11.5206	8.24657	7.71233	13.0685	10.8082
9.9589	14.2466	7.75343	20.452			9.34247	9.53425	11.0137	6.72603	10.7671	9.72603
8.34247	16.7671	7.30137	13.3425			10.5616	9.47945	9.0274	9.24657	9.19178	19.7671
10.2055	15.6575	9.91781	24.9452			9.87671	7.0137	10.4657	12.8904	12.5206	9.53425
8.72603	16.3151	15.1918	15.6712			6.87671	6.57534	8.32877	12.4247	10	8.79452
16.7534	11.137	8.9452	15.0137			8.86301	8.34247	8.28767	8.16438	12.3014	13.0959
12	11.3151	9.0274	14.1781			10.7671	8.16438	10.274	7.15069	12.9452	19.7123
9.75343	10.5343	7.30137	15.8767			7.90411	9	13.0411	6.46575	7.79452	11.2192
9.45205	21.3836	7.16438	14.9315			8.60274	8.34247	8.76712	10.1918	12.3014	10.2192
10.411	12.1781	7.42466	20.8767			12.1507	10.0548	9.90411	10.3425	9.09589	15.7397
11.3836	18.0411	11.1507	22.9452			10.9452	13.2329	8.0137	11.452	8.15068	12.5206
12.4657	23	9.9726	17.2055			12.0959	11.6712	6.9726	7.9452	11.2192	13.726
10.0822	14.726	8.47945	14.8356			10.0411	14.6575	11.2055	7.78082	6.0411	19.1096
9.12329	10.7397	10.9315	13.7808			8.93151	14.0274	9.87671	9.50685	12.3973	12.9452
11.5343	14.2466	10.411	16.3973			8.63014	8.32877	8.56164	12.3014	14.7945	8.56164
9.0548	16.7397	7.67123	16.6301			7.06849	10.548	7.90411	10.5069	6.78082	14.2055
16.2877	11.5206	8.20548	22.6575			8.13699	7.93151	9.10959	7.42466	6.93151	11.3425
13.3973	14.7945	11.6849	16.6027			9.24657	8.73973	12.9041	6.89041	9.67123	10.5753
10.6986	29.1644	11.1781	13.6712			8.30137	7.75343	12.1781	12.274	12.1096	8.73973
13.6575	14.8904	11.7397	21.8082			14.2603	8.9452	7.28767	11.4247	11.1096	18.3973
15.2466	18.8767	11.5616	26.1096			12.3699	9.32877	7.56164	11.2877	9.30137	10.8767
7.82192	16.7671	12.4794	16.3973			8.72603	9.31507	10.548	7.75343	9.50685	10.6575
12.1918	14.7534	8.9589	13.8356			11.2329	7.86301	10.0137	12.2192	13.2603	10.5343
10.8082	19.137	7.64384	12.2466			13.6027	8.28767	9.63014	12.3562	12.6438	12.1644
11.4931	19.3562	8.38356	14.5069			12.7808	8.90411	16	6.06849	9.47945	16.2055
13.6438	9.12329	12.9726	19.411			14.1233	12.6986	10.6301	7.76712	12.7397	21.7397
13.6575	10.3425	9.86301	15.7534			8.27397	8.23288	11.0685	10.6712	9.15068	16.1233
14.2603	12.0685	12.3699	20.5753			13.4384	16	11.9041	7.19178	14	16.1918
8.08219	22.726	8.80822	18.8082			8.76712	8.84932	10.274	7.76712	12.5069	17.8767
13.7671	20.9178	10.8082	16.6164			12.1781	9.63014	9.60274	6.32877	6.50685	16.5616
13.3562	20.9041	8.54795	12.7671			8.82192	9.9863	11.2192	7.0411	11.4657	25.9863
12.0959	13.1096	13.4931	22.3151			9.26027	11.0137	8.9589	6.82192	12.5753	12.5343
8.49315	7.71233	9.43836	14.274			7.39726	9.68493	12.3288	8.24657	15.2877	12.6712
10.2603	8.89041	9.21918	20.6301			8.10959	9.0411	9.38356	9.16438	13.274	11.5753
10.0822	8.65753	7.90411	22.0822			7.89041	10.0822	10.7534	9.63014	10.4794	16.863
11.8082	8.89041	15.6986	19.9315			12.0822	8.60274	10	8.16438	15.452	14.3288
9.53425	15.7945	10.4794	26.5069			8.61644	10.5616	7.06849	8.80822	12.6438	7.43836
14.1507	17.6027	10.274	11.548			8.06849	9.90411	7.43836	6.36986	11.9863	16.0959
9.45205	9.89041	10.7808	18.1233			8.35616	8.21918	13.2329	13.1233	10.589	18.3836
11.2466	10.7808	10.7671	15.2055			12.8904	9.93151	11.7808	11.3014	15.3151	26.452
15.9041	11.5753	8.30137	24.9315			8.57534	11.5753	9.50685	12.2329	17.6027	22.6164
10.6575	12.4247	11.7397	15.6712			8.20548	9.32877	9.34247	7.73973	9.87671	10.3288
10.2055	13.3151	8.47945	16			8.09589	12.3836	11.7123	6.87671	8.38356	16.726
11.7671	18.1507	7.61644	21.137			9.06849	8.26027	8.61644	7.86301	8.79452	9.49315
13.863	22.6438	7.24657	18.1781			8.08219	7.83562	8.16438	10.9863	9.67123	15.1644
12.5069	21.3014	9.67123	19.9589			7.45205	9.27397	9.24657	11.3014	8.78082	13.4247
7.68493	12.1644	11.8219	26.3836			6.56164	9.84932	8.16438	7.54795	12.7808	17.1507
13.3288	17.7534	6.47945	8.83562			7.23288	11.7671	8.34247	7.57534	14.1918	19.9178
14	17.0959	11	23.726			10.137	13	12.8493	7.64384	14.5616	12.5069
7.46575	9.83562	9.34247	15.7123			9.39726	12.7808	9.57534	6.49315	8.34247	21.1781
15.1918	15.8904	9.0137	13.5069			10.3562	12.0959	9.17808	9.16438	9.38356	10.5206
8.53425	13.6849	8.86301	13.9452			12.274	10.4931	9.23288	14.3425	9.9726	15.137
13.6027	22.5616	7.0411	20.9452			8.9726	11.2192	8.89041	6.9726	13.0822	10.6164
14.3973	18.0685	11.5206	18.9178			7.13699	16.3562	11.7123	8.90411	7.90411	20.1507
9.36986	19.0822	13.5753	15.8767			8.47945	9.91781	7.43836	9.42466	12.0411	14.411
12.6301	21.2466	12.9452	20.6575			14.3699	10.1781	10.9315	9.32877	12.6027	13.9315
10.1918	14.3973	9.9589	11.9178			7.90411	12.9041	12.8904	8.10959	12.0411	20.137
9.86301	12.4794	10.0685	12.5206			8.23288	10.0411	10.5753	8.9452	10.3699	12.1233
8.76712	18.7123	11.6986	16.8904			7.79452	7.90411	10.1096	8.0411	8.87671	13.1507
8.89041	20.1918	10.1644	17.4931			14.9452	10.0137	8.9726	11.2877	10.8356	18.2877
12.9315	8.28767	12.137	17.3288			10.0274	12	8.28767	6.9726	12.3562	16.2192
11.4384	13.589	9.06849	21.0137			9.0274	8.69863	9.69863	6.78082	14.2055	11.2466
8.91781	14.6438	12.9863	17.863			9.23288	10.9726	9.43836	9	12.6027	15
9.12329	10.1781	15	15.7808			7.9726	8.24657	10.1781	8.19178	11.9315	17.6849
8.38356	19.6438	10.9178	18.411			7.56164	14.3562	9	11.7534	13.726	14.4931
8.9589	14.0822	10.8356	16.863			7.54795	9.17808	9.31507	7.91781	14.0274	11.137
8.9452	10.4384	6.76712	17.7808			9.78082	9.47945	11.8082	10.411	8.56164	16.8082
15.6986	14.0822	8.90411	18.1507			9.78082	12.9726	8.16438	7.47945	8.26027	16.6986
8.80822	20.5069	9.69863	17.1918			9.19178	13.6164	9.68493	8.12329	11.9726	13.0548
10.1233	14.411	7.78082	20.6301			10.9041	15.7123	10.9589	8.23288	13.8219	12.8219
8.49315	19.1233	8.39726	17.548			7.89041	9.12329	7.52055	7.91781	15.0548	18.6301
14.589	9.42466	9.38356	21.3425			9.27397	9.53425	7.60274	8.65753	9.39726	9.16438
11.1918	16.5753	9.79452	17.8219			11.1096	9.30137	7.86301	9.10959	11.2055	13.2877
11	27.2603	6.50685	25.0411			6.72603	7.20548	10.8493	7.0548	18.5753	13.0959
11.4657	8.89041	10.8767	24.9863			11.274	9.35616	12.3973	8.43836	12.4384	15.8767
12.863	9.82192	14.7808	14.9589			7.69863	8.46575	11.1918	10.6438	13.5206	14.4247
16.2192	9.32877	7.9452	28.6986			8.52055	7	10.1918	6.67123	13.4931	11.7671
9.75343	15.726	11.3973	25.452			9.38356	11.0959	9.49315	9.9726	8.0274	10.4657
11.9315	18.7808	12.0274	24.452			8.0137	9.89041	8.91781	10.0411	8.19178	15.8082
10.7671	15.548	16.9863	22.137			11.452	8.12329	10.2466	8.65753	11.2329	15.1781
10.2329	11.3699	13.2877	13.137			11.0274	8.75343	10.9452	9.10959	10.3973	17.9726
8.53425	10.1233	11.2466	14.6986			9.21918	8.53425	7.47945	12.5343	6.43836	21.1096
16.9178	18.2877	12.8219	24.411			8.78082	9.30137	8.54795	7.9863	9.27397	10.7397
14.8356	24.4247	14.3973	14.8493			8.9726	12.4247	9.9589	6.67123	11.3288	14.9863
15.3562	20.5343	11.9452	18.8904			8.24657	10.5616	10.2466	7.0274	10.0411	15.4931
9.49315	16.7945	13.1507	29.5753			11.8904	9.0411	8.52055	13.452	9.56164	8.0411
10.7945	11.3151	12.1507	11.2603			8.45205	9.13699	8.60274	10.8082	13.9178	17.411
9.19178	10.3973	8.65753	14.5069			6.79452	10.0959	10.2055	10.9178	10.0548	11.411
11.0822	18	7.87671	12.5069			8.30137	10.0137	11.2466	11.2329	14.274	12.0411
14.137	16.9041	9.46575	16.6575			9.45205	8.45205	9.52055	12.1507	13.0685	15.2466
14.5069	14.3973	8.72603	25.6301			14.0959	14.7671	8.67123	6.83562	13.8493	10
10.3151	6.86301	5.9726	15.589			8.19178	7.12329	9.31507	7.58904	12.8082	11.0411
14.0959	11.2192	10.2603	16.8356			7.75343	9.47945	9.65753	9.84932	7.54795	18.3288
12.1096	11.4931	9.28767	16.3288			8.32877	8.35616	10.7945	9.68493	11.863	14.2055
7.9863	17.3836	11.6712	19.2877			12.5343	10.4794	9.0274	7.60274	11.274	12.3151
8	17.9178	12.7945	15.0822			6.89041	8.91781	8.43836	6.71233	8.21918	12.8767
11.7123	16.3014	11.6438	17.452			6.71233	10.5616	14.3699	11.7397	7.73973	11.5069
12.7671	8.0137	7.87671	22.7671			10.0274	9.27397	9.58904	12.0548	8.9726	12.8493
8.71233	13.7397	8.61644	17.137			8.93151	9.06849	9.24657	12.2192	8.09589	13.7945
9.19178	10.548	12.3014	14.8219			8.67123	13.6164	7.49315	7.0137	8.84932	13.8493
7.45205	12.0137	13.2192	19.6712			10.5616	7.86301	9.83562	6.60274	13.9452	15.1507
10.0274	21.0822	8.23288	14.4931			10.452	11.137	8.50685	7.21918	14.2192	15.3425
7.68493	9.10959	8.90411	11.9726			10.3562	9.12329	7.9452	5.41096	6.86301	9.76712
14.4657	20.4247	9.86301	21.0411			8	13.3014	7.84931	5.9452	6.12329	13.3836
8.9589	9.91781	12.4384	22.4794			8.27397	12.0548	10.4794	7.24657	9.10959	23.3699
10.4931	21.2877	6.87671	20.137			6.83562	11.3699	9.73973	6.52055	11.3562	10.1233
11.0411	16.7397	11.411	13.7397			8.36986	12.3288	10.5069	7.36986	11.2329	10.2603
10.4931	16.4657	10.0959	14.3836			7.60274	11.5753	8.61644	7.19178	9.23288	11.3836
9.53425	13.3288	8.71233	18.2466			10.9726	8.80822	7.61644	8.32877	13.6301	8.71233
9.60274	29.6438	13.9863	19.4384			14.6438	8.21918	11.9726	7.61644	18.137	15.0411
8.60274	19.726	12.3288	14.0685			7.42466	8.90411	10.589	7.9452	11.4657	16.9178
10.8493	12.6438	12.9726	16.0411			7.15069	9.34247	12.1507	8	13.589	15.6027
10.6986	7.9726	7.19178	25.7534			9.82192	8.12329	7.52055	6.75343	11.0959	12.2603
10.5069	17.6849	9.16438	12.6849			8.9726	11.0137	8.90411	7.28767	13.3973	11.548
12.3836	12.589	10.7945	24.9315			7.42466	9.34247	8.72603	6.9863	11.9863	26.4931
11.7397	10.0274	10.7945	15.3014			10.5206	12.9178	10	7.9589	11.4247	21.6164
13.2466	8.38356	8.80822	10.0274			9.32877	11.1781	9.31507	7.43836	11.3836	19.2329
8.45205	20.6712	7.53425	18.4384			6.9863	9.68493	9.16438	12.5616	8.61644	14.1233
8.34247	12.5616	9.79452	20.8219			12.5069	9.13699	8.87671	10.9589	10.7123	15.1781
10.3562	12.4794	7.0274	13.0548			8.65753	10.548	10.1096	8.12329	9.82192	24.5753
7.50685	10.7808	11.8219	12.1096			11.2329	10.3836	10.9589	16.0685	14.5069	30.7534
13.2603	11.0959	10.1233	15.4931			8.68493	8.19178	8.46575	6.43836	13.9589	14.9726
8.73973	13.1918	8.60274	20.0411			6.72603	11.6164	9.16438	10.3562	11.0685	10.1644
6.86301	14.548	12.452	15.2877			8.08219	9.42466	8.16438	7.38356	14.3836	12.0822
13	19.7397	13.0685	11.2329			8.72603	17.0548	10.726	8.21918	10.0548	24.452
8.73973	17.548	9.83562	14.9315			7.61644	10.0411	8.28767	7.17808	9.53425	22.1096
8.49315	12.1918	12.5069	14.7123			9.41096	12.2603	9.63014	9.0411	14.9041	12.6986
8.9863	7.75343	8.78082	17.137			9.53425	10.0137	9.34247	11.6575	10.1781	19.0822
15.274	22.6712	11.589	13.7123			10.8493	8.61644	7.89041	9.87671	8.26027	16.0959
13.3288	12.7945	9.47945	13.1233			9	15.452	8.16438	7.39726	9.21918	14.5069
10.9726	8.86301	10.2192	17.3014			8.63014	9.34247	10.6164	7.17808	9.43836	16.0274
11.137	12.9863	13.863	22.0548			10.7123	12.1781	9.43836	6.9589	6.12329	15.7534
9.12329	18.8356	10.2466	25.9178			10.6986	10.9178	12.4384	6.78082	8.60274	10.3425
16.3288	10.3973	11.6712	13.274			9.20548	12.3562	9.0411	8.56164	10.589	9.30137
7.73973	9.67123	10.7397	17.1507			9.9452	10.589	13.2055	6.20548	14.6986	18.3562
10.4657	20.4657	9.27397	17.863			8.23288	9.13699	10.1918	10.3288	10.2466	20.7945
13.7808	10.5616	12.9452	15.2055			10.6575	11.1644	10.9178	10.5343	14.6027	13.6438
14.6575	16.137	9.0548	24.5206			11.3699	13.2877	8.64384	7.19178	11.6164	12.2466
12.2055	8.47945	10.6986	17.6438			12.589	9.20548	12.137	6.82192	8.16438	17.6575
11.1096	12.7397	11.3562	13.3288			17.8767	9.65753	10.7671	6.76712	13.0685	15.4931
11.726	8.68493	9.75343	14.3562			8.45205	13.2877	10.0411	6.46575	9.36986	19.5206
9.82192	22.0548	7.39726	16.1781			8.16438	7.79452	9.41096	7.82192	10.8356	9.38356
9.84932	15.4384	15.863	22.6027			8.58904	8.90411	11.5069	9.10959	8.91781	9.0548
10.5753	7.90411	9.43836	21.548			8.47945	10.3699	10	7.60274	9.65753	19.6301
10.9315	19.4794	7.38356	13.411			8.32877	12.4384	10.1644	8.16438	10.9452	19.589
9.90411	14.4931	8.30137	16.8493			10.5069	11.5069	9.06849	8.93151	15.2192	19.2466
10.3699	12.8904	10.2603	25.7945			9.58904	10.7123	8.61644	11.5616	11.6301	17.6849
11.589	20.1096	7.75343	21.1233			10.0411	12.8219	11.1781	8.06849	9.41096	23.726
11.2329	14.4794	7.82192	19.2877			9.0411	12.2466	12.6849	7.61644	8.9726	20.7534
12.9726	11.7123	11.9315	18.4247			7.27397	9.26027	9.38356	12.137	16.137	13.1781
9.35616	9.12329	13.863	17.9452			9.52055	10.2603	7.24657	7.78082	9.10959	15.8767
13.274	13.452	12.8082	14.8904			8.86301	10.0959	8.45205	13.2055	9.35616	16.4794
13.9041	8.49315	11.0137	22.0137			9.65753	8.19178	6.83562	5.63014	9.0548	12.726
10.6164	14.7945	12.589	12.0959			8.60274	14.3014	7.53425	10.5206	14.137	11.2329
10.2329	14.6301	9.42466	20.0685			10.1507	10.6575	11.4657	12.5616	9.69863	10.3014
10.4794	21.3562	11.8356	10.6027			8.90411	6.58904	11.6301	9.09589	10.4794	14.3562
12.0137	18.6301	13.6712	13.4247			9.86301	7.80822	7.57534	8.86301	9.87671	19.6575
10	10.8767	14.3836	18.0822			13.1233	13.8356	6.84931	10.6986	13.1918	8.0548
8.24657	8.23288	10.9178	18.9452			10.452	7.58904	9.83562	11.0685	9.46575	8.91781
8.36986	17.8767	12.4657	13.1507			8.21918	7.46575	9.41096	8.52055	11.5343	9.84932
9.43836	9.41096	12.8082	19.2192			8.16438	9.9863	9.10959	10.4384	12.9863	10.0411
15.9589	20.548	14.411	18.9863			8.47945	12.1507	13.3425	8.87671	10.0959	15.3151
9.9863	16.548	8.82192	16.6849			10.6438	10.0822	10.0274	7.82192	9.60274	14.1781
8.76712	18.1233	11.589	22.8082			10.7397	10.8219	7.20548	7.69863	10.6712	12.4657
10.8493	14.2603	7.57534	22.1644			8.53425	8.79452	10.5206	8.69863	13.9589	7.89041
12.9452	23.8219	10.2877	12.4384			11.1096	9.0137	7.17808	9.10959	10.137	8.17808
11.5069	14.1096	13.548	16.3151			8.50685	7.82192	10.3699	6.34247	13.1233	15.1918
8.9726	10.4384	13.3836	18.6849			8.0548	7.82192	7.47945	12.7397	14.4931	8.87671
10.6301	19.4384	10.0274	20.3973			7.83562	9.69863	8.32877	7.64384	14.6986	11.4247
11.6575	14.3288	9.09589	21.1096			8.47945	7.34247	7.16438	10.8767	10.4384	12.3973
13.0548	11.7123	8.34247	17.8082			8.68493	9.13699	7.47945	7.78082	10.6849	19.6164
11.3836	15.5753	11.8082	17.8767			11.0137	10.8767	9.0274	8.54795	13.5206	10.863
12.2329	12.9041	14.3288	17.1096			9.61644	7.72603	12.1096	8.58904	9.16438	14.589
10.2192	12.5069	9.68493	13.4931			8.24657	8.28767	10.3014	8.30137	6.16438	19.0411
8.90411	22.9589	7.91781	18.589			9.0548	6.30137	12.5616	6.49315	7.89041	16.9315
10.0137	11.0411	16.548	13.7808			12.0548	11.0411	11.6575	6.21918	9.0548	15.4247
14	19.3973	10.4794	11.2192			9.72603	9.41096	11.5069	5.65753	13.1096	14.1644
8.86301	18.3699	12.7945	23.7808			10	11.1096	11.0959	10.411	7.75343	17.8082
9.80822	10.3014	10.9452	29.0548			8.90411	7.35616	9.60274	9.13699	11.274	8.24657
9.69863	14.5206	11.0822	17.4247			7.65753	9.41096	9.35616	7.42466	9.15068	22.0548
14.0822	8.13699	14.9452	15.8767			7.52055	10.0411	8.67123	10	14.6986	13.6164
11.3151	18.4931	14.452	18.2329			9.17808	13.0137	7.53425	6.27397	13.5343	13.5616
13.8904	12.4931	12.9041	26.4931			10.9041	9.56164	8.36986	8.06849	9.78082	10.0822
15.7808	14.2603	14.4384	16.2329			10.5069	7.23288	14.8356	11.4247	13.1781	20.1918
11.7397	8.82192	14.5616	14.7671			7.79452	8.86301	13.7123	8.36986	9.80822	9.26027
10.9041	7.90411	10.9041	17.3151			12.2603	10.6438	6.31507	9.30137	9.38356	13.7671
15.452	11.3699	9.43836	14.1781			8.20548	9.50685	8.57534	9.0411	14.4931	21.3973
15.3425	11.3425	15.3425	16.9726			9.16438	11.6712	11.5753	6.15069	8.42466	13.2055
7.09589	8.49315	10.5616	19.4794			8.54795	9.0548	10.726	7.65753	9.30137	17.726
13.4384	14.5753	9.73973	19.2192			9.46575	7.9863	8.15068	7.9589	10.9041	22.6712
8.19178	8.09589	11.2877	20.1507			6.61644	6.60274	8.72603	11.1644	11.137	20.452
11.8767	20.726	14.8767	15.4247			6.9863	10.1918	8.49315	6.38356	9.17808	10.4247
13.9589	20.4931	8.15068	15.6438			9.15068	10.1918	13.0685	7.21918	14.6164	10
11.4794	15.3014	9.82192	22.7397			10.3014	7.08219	11.0822	8.36986	15.2329	8.80822
14.1918	11.5616	7.45205	19.6712			7.52055	8.87671	7.39726	6.79452	8.08219	26.2192
7.58904	10.7123	9.26027	18.6712			8.45205	8.45205	7.91781	6.43836	10.1918	7.72603
15.6986	18.589	10.8493	17.1096			12.4384	7.54795	8.0548	8.24657	9.19178	12.0959
14.0959	11.9178	8.9452	19.2192			7.36986	9.60274	14.726	12.6575	12.3836	8.76712
12.5343	15.2055	13.6301	18.9452			6.76712	9.24657	8.09589	7.78082	6.35616	20.0137
8.83562	10.2603	7.27397	14.1918			8.86301	10.4657	8.21918	6.93151	10.6986	12.7397
9.45205	13.2329	14.6438	17.0959			8.93151	8.41096	9.71233	7.0548	12.2466	11.1233
14.6575	8.26027	12.452	17.0959			7.71233	10.8082	10.452	6.19178	8.39726	9.13699
14.7123	13.7534	10.3562	15.6301			9.32877	11.0685	9.9589	5.41096	9.69863	18.274
16.6849	15.5206	10.8493	15.6575			8.65753	7.41096	8.20548	6.28767	6.71233	18.6575
10.726	21.7808	12.1644	15.0411			8.41096	10.6986	9.73973	5.67123	16.8082	23.7534
11.3973	13.8356	13.548	13.6301			6.38356	7.32877	10.4384	7.67123	15.0137	15.1233
13.137	15.274	14	22.0548			8.24657	13.6986	9.57534	7.78082	8.56164	14.3699
14.2329	11.1644	13.6164	11.6027			10.5343	9.09589	7.38356	6.0411	9.47945	11.1644
16.3699	10.8904	11.8219	26.6164			11.274	8.21918	8.13699	9.82192	9.47945	27.3425
12.2877	8.21918	12.4247	16.6301			7.9726	8.84932	7.54795	7.79452	13.5343	15.726
12.9863	9	8.0411	14.4794			7.50685	11.4657	7.84931	8.76712	8.49315	9.71233
11.8904	7.90411	8.57534	13.4794			6.80822	8.79452	16.0959	6.20548	8.65753	23.3699
12.589	13.863	12.8904	13.0822			13.3288	7.72603	15.589	7.9863	9.68493	23.2877
11.1644	11.4384	11.0685	17.6712			7.90411	11.137	7.63014	5.75343	9.13699	12.6575
12.3699	12.6712	13.8493	17.6575			9.17808	8.52055	8.12329	7.71233	14.2877	10.4657
11.4384	15.6712	10.4931	14.5343			8.23288	8.93151	8.09589	9.68493	7.53425	16.9863
9.0274	13.1918	8.0274	11.2329			7.0137	7.84931	8.67123	12.0137	9.30137	10.9452
12.3973	16.7671	10.6164	14.6164			11.2329	10.3425	8.68493	7.28767	13.548	12.9726
14.6849	17.3014	9.35616	16.452			10.6849	6.83562	8.9726	8.86301	8.67123	19.9178
13.8493	12.3425	8.65753	25.0959			12.726	7.47945	8.73973	8.84932	7.93151	14.548
10.9178	19.6849	11.7945	13.9315			10.5616	8.35616	8.56164	7.91781	9.35616	14.0959
12.5753	18.1918	13.1233	17.726			8.80822	13.6712	9.0548	8.65753	11.2055	12.6164
12.4794	13.452	10.8356	20.1918			8.9589	9.71233	9.43836	6.13699	11.9726	7.80822
10.7123	13.3562	8.12329	22.3288			8.36986	10.7808	13.4931	6.78082	12.137	10.0685
11.1644	11.8904	12.9178	14.5343			9.19178	12.7945	8.50685	6.71233	15.0959	17.7534
8.54795	9.67123	11	14.0548			8.52055	9.12329	9.86301	8.71233	8.58904	19.0274
12.452	16.7534	11.6027	13.8904			8.17808	8.68493	8.26027	6.28767	8.69863	16.3562
12.9315	19.0959	15.9178	16.9589			10.0137	7.58904	8.28767	7.39726	9.16438	12.6712
14.7808	12.9041	13.4931	17.3151			12.5616	7.23288	12.2055	8.39726	11.3973	9.0548
14.5753	22.7123	8	19.0274			10.9178	9.15068	16.2192	6.89041	9.15068	24.7808
9.21918	8.15068	7.52055	15.452			8.84932	14.7808	10.2466	7.87671	9.91781	21.6164
13.548	19.3425	13.2466	18.5069			9.0411	10.1644	6.49315	6.93151	9.27397	10.2603
8.0548	9.17808	8.39726	14.8082			9.82192	12.8904	6.41096	8.46575	9.83562	7.39726
8.9589	9.16438	9.09589	17.137			10.2329	7.58904	11.3973	8.9863	9.91781	9.65753
8.47945	30.0548	9.28767	12.726			9.41096	10.3836	10.4384	8.12329	14.3973	6.68493
14.0822	15.452	8.9726	12.3699			9.31507	10.3699	8.26027	8.17808	9.32877	15.8082
9.60274	13.0548	7.9726	18.3288			9.0411	8.56164	9.64384	9.83562	12.726	12.6712
10.2603	17.4657	13.2466	14.3288			13.8904	10.1644	9.13699	17.9315	13.548	15.0548
9.91781	18.7808	10.5616	18.4247			8.0411	8.64384	10.3151	8.68493	10.4384	19.411
13.3014	11.411	10.6849	21.8767			8.32877	10.2603	9.9726	7.45205	7.13699	26.589
14.3973	16.5753	9.65753	22.9589			7.34247	8.80822	9.46575	7.34247	9.12329	16.8904
13.5206	18.9178	8.9452	15.5753			12.0822	11.5069	7.89041	10.3288	13.3151	14.9589
8.39726	15.9589	9.61644	16.2603			6.53425	8.65753	8.32877	9.65753	6.73973	15.8219
8.60274	18.8767	8.36986	19.548			7.08219	10.6986	10.2603	6.9589	11.9452	17.7534
9.30137	19.3288	12.4794	17.726			7.60274	12.589	11.137	6.42466	14.7534	21.274
10.863	13.4247	9.68493	17.1096			12.2192	8.64384	9.35616	7.89041	12.0959	13.3014
12.1233	12.5753	12.9041	13.8219			7.82192	10.8767	10.1507	7.93151	11.2055	15.9452
11.6849	7.46575	10.3973	23.3151			8.17808	9.10959	10.1918	8.34247	10.6575	6.63014
11.6986	15.0959	12.7808	16.4657			7.56164	7.93151	10.2329	6.06849	13.3425	7.9726
15.3699	13.5343	10.9315	20.137			14.1918	11.1918	9.42466	9.30137	10.726	10.0411
11.411	17.4657	12.4657	16.548			7.35616	9.89041	7.9863	11.0822	7.53425	13.2603
11.3014	13.6712	10.9863	23.5616			7.52055	9.32877	7.9589	6.9863	10.3288	10.1233
12.2466	11.6575	14.0411	18.9041			9.27397	10.1644	11.6438	6.45205	7.73973	16.7123
11.2055	14.0685	11.8904	18.0137			8.73973	8.34247	10.7397	7.86301	14.1644	8.9589
10.2355	13.3151	9.75323	18.7808			15.5753	9.35616	12.2466	10.5343	12.1096	8.65753
15.4794	13.8767	12.1233	21.0959
12.1644	14.8082	9.80822	12.1507
10.9726	11.2192	11.1096	18.3425
9.13699	10.1233	14.1918	12.6712
15.2329	11.0959	11.5753	12.7534
14.7534	7.36986	14.2603	18.5753
11.0411	13.4384	9.34247	20.9452
9.68493	10.1233	9.73973	11.5069
11.0548	14.5616	9.17808	15.137
13.1781	8.47945	9.39726	10.7671
15.3425	10.3151	9.73973	13.2466
8.79452	14.1781	14.0274	13.2877
14.2192	8.0411	8.46575	16.863
13.274	9.0411	10.8904	11.5616
15.2329	9.71233	9.38356	13
14.9589	10.5069	11.0274	13.6575
14.2877	20.6301	11.4794	14.6027
12.9041	20.548	10.1918	14.0411
15.9178	16.1233	10.4931	17.6164
15.2466	12.9315	8.08219	17.7671
13.6712	7.42466	8.0274	13.8767
14.6575	11.7945	8.24657	12.3014
9.73973	23.7945	10.5206	15.863
12.589	9.79452	7.23288	21.8904
13.3014	13.9178	7.80822	15.548
12.6438	8.9863	9.9589	22.0822
10.3014	9.80822	9.69863	14.1507
12.3562	11.9863	9.47945	15.0548
17.8767	12.452	8.76712	11.726
10.4931	11.3288	9.26027	18.7808
8.46575	14.8493	12.5616	15.8356
8.20548	7.90411	9.60274	21.3699
11.2192	13.1644	10.411	19.8767
11.5343	19.0274	10.8219	19.4794
13.5616	8.47945	8.10959	13.863
10.137	15.1781	9.0274	13.6849
10.411	11.0685	11.863	24.4384
10.137	10.4247	9.52055	15.6301
16.3836	11.1644	11.8219	19.5616
12.3014	7.47945	9.79452	13.9726
14.0822	15.7397	12.1918	14.0411
13.1233	9.0548	12.1644	21.2877
13.3151	10.6712	11.2329	20.3151
13.9315	16.6575	9.87671	19.5343
9.56164	12.7534	8.15068	16.7534
10.2466	17.5343	9.50685	15.8493
10.411	8.53425	10.3836	14.7397
11.6027	10.6301	10.6712	22.9178
11.1096	14.6301	13.4794	18.6849
16.2466	17.274	9.47945	16.5069
11.3425	16.2329	8.13699	16.8219
12.0685	10.6575	10.5616	12.548
8.9452	9.84932	7.23288	13.1918
12.3425	10.3151	7.93151	14.7945
11.589	18.7397	9.0548	16.274
11.452	11.8356	11.274	17.274
10.7397	10.3699	9.10959	16.8356
15.0685	7.68493	16.3014	12.5616
15.9041	14.0959	13.8082	14.589
12.5069	6.79452	16.2055	17.6575
9.43836	13.2466	8.68493	13.4657
8.79452	18.2877	9.45205	13.7123
12.7123	9.9589	13.8493	18.4794
10.8219	9	11.0411	14.0959
10.137	10.8767	11.726	20.7397
11.1781	12.6849	8.68493	13.1918
9.84932	18.8082	8.9726	14.6575
9.47945	8.06849	11.6986	19.0274
13.0959	19.0959	9.31507	33.3288
12.2603	12.3562	10.7808	13.0411
15.3151	10.9452	13.8493	13.2877
12.4794	10.7123	13.6027	12.9041
9.78082	9.43836	7.73973	15.1644
11.1918	11.726	8.43836	20.0274
12.5753	12.3014	13.0274	15.9315
9.54795	15.6986	7.67123	14.0274
9.78082	17.7671	11.3151	14.2055
11.9589	10.8356	10.0959	13.863
13	17.6986	9.53425	13.4794
13.6027	16.5069	10.5069	13.9589
9.39726	11.863	9.56164	17.7397
10.3973	20.8082	11.7945	13.863
15.4794	14.2877	11.4384	11.8493
11.2192	20.726	14.6712	14.3973
15.3699	14.2603	13.452	19.6301
11.1644	12.1644	14.4931	18.9178
14.3836	10.1918	10.3288	12.3836
11.1781	8.73973	8.87671	16.8356
13.4384	7.54795	12.411	14.9315
12.8356	8.16438	13.7671	13.5206
11.9178	11.3836	7.79452	11.1507
14.0137	17.6986	9.91781	13.1507
13.137	11.7671	9.12329	14.9726
13.2192	15.8767	11.3699	15.411
13.6986	24.8082	10.1644	13.8082
13.3288	12.2192	6.58904	14.4794
15.1096	19.3288	7.83562	12.3425
13.2877	9.60274	6.39726	16.1644
8.82192	7.86301	15.4657	12.3151
9.38356	14.9041	11.1644	23.4657
14.3836	12.5343	9.16438	14.1507
8.84932	16.5616	13.411	15.3425
11.411	11.3288	11.6849	16.8219
13.3151	12.452	14.589	20.2466
9.36986	11.452	10.5069	14
7.9863	7.69863	12.4794	19.9863
14.3836	7.30137	8.63014	15.0137
13.2329	8.13699	11.4794	11.726
11.3425	12.7671	7.52055	15.0685
11.274	10.2466	8.52055	9.90411
10.1781	24.726	9.09589	15.4657
14.726	12.6438	10.274	16.2877
9.42466	12.0411	9.16438	13.726
13.3425	13.137	10.5753	10.7945
13.8082	12.6575	13.7808	13.3014
13.8356	15.7945	13.1096	16.8356
9.71233	24.3836	14.2329	17.863
17.8082	9.49315	8.76712	12.452
10.1918	8.72603	8.56164	22.8082
10.8082	9.71233	12.2466	19.3836
8.73973	14.4931	12.0548	10.7123
14.6164	12.3288	13.5206	14.4384
9.60274	22.5616	7.53425	19.411
16.6027	19.274	10.5206	17.0822
9.47945	13.2192	8.47945	16.137
9.76712	12.8356	8.31507	12.5616
12.8767	17.0822	10.5343	20.0959
9.86301	14.6575	9.78082	14.3836
13.8219	14.9452	8.86301	16.4384
13.0548	16.411	9.91781	13.1918
15.6438	17.5206	9.06849	28.8356
10.7808	10.3836	11.863	17.1233
10.7123	8.27397	8.57534	16
14.8493	10.9452	9.19178	16.0137
14.6849	18.9178	10.274	14.3562
17.2877	15.7397	10.1918	17.2192
14.4931	10.5206	9.50685	17.9315
10.863	10.9726	8.57534	14.8904
12.4794	12.2192	8.19178	17.6575
13.1781	10.2192	11.3699	14.8493
14.2329	10.452	8.9863	14.7397
8.43836	11.5069	11.1644	13.9863
13.6027	17.6438	9.34247	26.726
8.9589	15.6986	13.7123	15.5206
8.13699	8.90411	8.52055	14.137
14.2055	12.4794	11.6849	20.9452
10.6027	12.0137	10.0959	27.0411
14.6986	9.9452	11.3973	8.39726
13.0959	17.5753	13.589	17.4931
13.9726	16.9589	9.46575	16.1233
10.9726	15.3151	9.54795	15.5206
9.63014	12.4384	11.6164	17.548
16.3288	20.4657	9.50685	14.6301
12.8219	9.17808	13.9589	16.0137
12.726	13.6575	8.0274	22.137
11.0685	18	8.30137	14.0959
15.3562	14.5343	9.41096	16.0274
13.0274	14.7397	14.9589	17.8493
14.2192	16.7534	8.9863	13.1918
10.5616	17.3836	11.3014	14.589
9.15068	9.56164	11.7808	18.2055
10.589	11.1096	10.5069	14.6164
9.64384	10.6712	8.9863	13.6986
11.5343	24.6712	8.79452	17.7671
10.4247	9.45205	7.67123	12.7123
15.137	14.0274	10.4657	17.0959
15.5343	19.2329	9.63014	19.9041
11.4247	13.5753	9.93151	18.0959
10.3699	18.9315	11.5343	16.9041
12.0137	15.4931	11.9726	12.9452
12.6712	16.9863	12.3699	8.56164
15.863	18.8219	12.863	10.8082
10.5616	15.1781	12.8082	24.6027
10.9863	14.6438	11.4794	15.7945
13.7123	13.0959	13.4384	10.6986
9.12329	17.0411	10.274	12.3425
13.3699	9.68493	15.863	17.3699
11.452	12.274	8.0137	14.5753
10.3151	9.87671	11.9863	18.3014
9.32877	18.2603	12.1507	13.2466
13.0411	15.6849	9.38356	13.1096
12.5343	12.589	8.52055	9.67123
11.8767	13.411	10.3425	9.0137
16.3014	7.26027	10.2329	12.6575
16.3425	15.3151	8.50685	15.0137
15.7671	14.8904	9.83562	15.7671
15.4384	8.78082	9.61644	13.0959
14.452	10.4794	11.4247	19.8356
12.0822	10.452	10.0822	15.1233
8.42466	8.83562	13.5206	23.8219
9.64384	7.78082	10.411	16.9452
12.7945	21.5616	12.8904	14.8767
10.0822	15.6575	11.1918	17.9863
15.1096	12.6164	12.4931	14.6164
9.61644	16.0959	9.27397	18.137
10.7808	12.411	8.69863	13.4794
6.89041	16.6164	12.3836	20.3699
10.9452	13	8.9863	11.8082
14.5343	9.83562	14.3288	15.548
8.89041	12.7534	10.4247	17.4247
15.8356	13.7397	7.9589	12.0685
14.2329	11.3699	9.13699	12.7397
13.9863	14.4931	8.41096	8.50685
12.7534	28.4657	6.42466	32.2192
14.8493	11.548	8.67123	16.3425
15.9315	13.6986	11.7945	19.6986
9.9452	17.4384	8.36986	17.3973
9.13699	10.589	8.79452	14.2055
15.0822	10.1507	9.10959	14.9041
10.0822	20.3151	8.15068	14.0685
8.9589	17.3699	9.45205	11.1781
10.5753	14.6849	10.548	19.0137
11.1644	16.1781	8.38356	17.0822
9.73973	24.3151	10.2329	13.3836
9.82192	16	9.19178	11.863
14.137	20.3562	13.6438	18.5206
15.0959	15.4794	12.3973	13.9041
12	10.5206	10.0411	11.0137
15.1233	11.0548	14.0548	20.274
12.7671	19.7945	9.86301	15.2192
14.6712	20.5343	10.5616	8.35616
10.9589	10.6575	9.34247	5.84931
12.8493	23.3836	8.86301	25.863
11.1781	9.0274	8.54795	17.9863
14.0822	23.6164	8.49315	11.6164
10.3151	11.2603	8.39726	22.2329
10.9863	33.411	10.137	12.4794
11.9452	13.8082	14.2466	19.3562
14.4931	21.3151	8.82192	17.4794
10.0137	15.9589	8.75343	12.0959
10.4794	10.4247	11.6849	14.863
14.2055	9.28767	10.8219	12.6849
17	18.3836	11.411	16.2603
18.9726	12.9452	10.0274	14.6027
9.89041	7.36986	12.6849	15.6301
13.1918	8.49315	8.72603	13.2603
10.4931	11.1507	9.27397	16.5343
10.2877	9.72603	9.9589	13.6438
13.4931	11.6712	11.2192	11.4384
9.24657	15.5069	12.4247	19.3288
9.50685	8.58904	11.6712	11.6986
17.0822	8.90411	12.3425	16.2329
9.75343	9.68493	13.3288	14.3699
11.137	19.6712	7.56164	12.7397
11.3973	9.68493	10.7397	17.7534
9.47945	10.1233	8.9452	20.6849
9.76712	13.2329	8.47945	22.8904
9.58904	20.4247	11.8493	20.4384
10.5753	10.1644	11.2603	16.6438
12.4657	14	9.9863	14.3425
15.5343	12.3151	10.7808	20.2192
12.2603	14.0548	9.38356	13.5343
12.6301	13.6164	10.0411	21.137
9.60274	12.2466	12.5343	19.9589
9.47945	7.90411	11.8767	20.9589
16.0959	7.69863	8.50685	16.9589
12.5343	18.4384	9.28767	15.2603
12.2192	16.3425	10.4384	15.0959
16.5069	14.9315	9.9589	15.0274
14.3151	18.9178	13.9315	17.6164
13.8082	19.3699	9.15068	13.9178
13.9315	8.64384	8.82192	11.2329
12.137	12.274	8.39726	15.0685
9.10959	15.863	10.0137	17.6164
12.1507	7.67123	9.15068	14.9589
12.4247	8.26027	11.7808	17.452
18.1644	7.24657	12.0959	18.411
9.80822	13.3973	10.9315	19.2329
7.9589	13.2466	16.1918	12.3562
13.589	8.60274	8.26027	18.8904
12.4657	6.83562	6.9863	11.5616
14.726	9.09589	9.0548	13.0137
13.0822	13.2055	15.0685	12.0959
9.17808	8.53425	8.84932	13.2603
8.60274	14.3699	13.5206	18.137
10.8904	13.5206	11.9315	20.3288
10.9315	12.0274	9.39726	14.6712
10.9726	16.3836	13.9726	13.9863
12.5753	9.75343	16.7671	26.3836
11.6575	12.4657	13.4384	15.8493
12.5206	12.9178	9.78082	16.5616
10.6301	19.9041	14.0137	16.2877
10.7671	10.3425	10.8356	14.3699
15.1918	12.7534	10.6575	16.5069
10.9863	7.60274	11.3288	30.5343
13.3973	7.9863	12	22.2192
11.0822	11.8219	10.1781	16.2466
8.34247	16.137	13.8082	15.3699
9.9452	10.2466	8.9863	22.1507
11.2192	14.9452	8.60274	18.137
13.0548	15.8356	9.68493	16.0137
15	8.83562	12.452	17.0137
11.8767	18.9863	11.2329	19.8904
14.8493	17.5069	8.20548	13.9315
14.2877	14.8356	8.10959	19.5069
13.2877	14.6712	10.8219	23.0274
12.6301	17.9041	9	21
8.83562	7.73973	16.0274	24.2603
9.27397	15.2603	10.2055	16.3973
9.20548	18.6164	8.87671	13.6301
10.3425	9.15068	8.15068	15.6164
10.6438	15.6438	11.0685	10.5343
8.90411	11.3151	8.57534	10.274
7.93151	8.86301	7.34247	11.726
11.589	12.7534	10.8493	16.6849
16.6164	8.69863	8.73973	12.4384
12.0685	11.1096	8.60274	12.8356
7.87671	8.45205	9.45205	13.2466
12.3973	10.8356	11.9041	14.2877
10.3425	9.36986	12.2329	14.1781
12.7397	9.57534	8.75343	14.8082
13.3973	23.3288	7.9726	12.548
8.24657	8.80822	11.9041	16.5069
8.41096	15.7671	10.7123	11.7808
12.3014	10.5206	9.67123	13.274
9.39726	20.6438	9.0411	11.9041
9.38356	20.1644	8.24657	20.4794
10.6712	14.4657	8.39726	13.4794
13.6164	10.7808	13.6438	12.7397
8.0137	8.72603	8.45205	12.5206
10.0137	12.2466	7.65753	13.5753
8.13699	11.2466	8.79452	11.1507
9.12329	11.6712	10.2192	16.8082
10.7534	13.7397	12.0411	16.0274
13.1096	17.6164	8.10959	11.0685
15.2466	18.6986	13.1644	10.548
9.0137	19.9589	10.2329	12.137
8.45205	12.3973	13.0274	17.8493
15.5616	10.3288	8.79452	13.2329
9.36986	20.9452	10.6849	13.1096
11.4384	12.4794	11.3973	9.89041
14.8082	10.2329	7.84931	13.8767
10.6712	11.274	7.72603	14.0137
10.3973	13.0137	9.12329	14.5343
9.06849	17.0411	9.42466	10.726
11.4384	11.3836	8.24657	12.452
13.7534	10.2329	10.6164	15.4931
13.4247	6	7.31507	13.452
8.9726	10.0274	10.6301	19.2329
10.6712	10.0274	10.2466	13.7534
13.8219	10.589	7.42466	14.3014
10.9041	10.274	9.26027	15.4931
8.71233	10.0959	9.49315	13.2877
9.08219	21.1096	9.27397	12.3562
10.2329	9.17808	12.1096	13.2466
9.9589	11.6986	7.71233	8.42466
14.589	11.5069	11.8356	8.79452
10.8356	10.6164	8.09589	11.137
9.76712	15.8904	8.46575	13.9726
8.64384	11.3699	12.6164	17.9315
9.20548	9.61644	8.20548	9.78082
12.7945	14.6986	9.19178	13.8219
12.9041	9.42466	10.5069	13.5753
13.2055	10.3288	8.39726	9.15068
11.2603	14.5069	7.30137	11.8904
11.5343	14	6.53425	17.1096
12.2055	9.9863	9.72603	11.3288
10.3836	11.3836	11.0548	11.5069
8.41096	14.0822	7.09589	17.0411
9.84932	12.2192	8.71233	14.0137
9.36986	15.6164	6.23288	11.9726
9.12329	13.3151	9.09589	14.4657
10.5616	11.9452	8.36986	14.8904
12.6438	15.0411	8.24657	15.3014
12.9863	21.3425	8.26027	12.8493
14.274	12.5616	8.28767	9.87671
9.79452	10.0959	8.41096	11.589
12.9041	9.76712	11.4384	14.2603
9.12329	11.411	8.49315	10.4384
12.7671	11.0685	11.548	12.8493
12.0548	12.6575	7.9726	13.9452
12.3973	12.3288	11.1507	17.2466
15.0548	12.1507	9.16438	12.3699
9.65753	19.3699	8.19178	11.9452
11.411	9.50685	9.72603	13.6986
7.79452	10.2877	7.06849	12.7534
11.9452	11.1644	6.87671	11.2603
14.863	13.6438	14.726	11.6438
11.4247	11.863	8.91781	15.8356
8.36986	10.6438	12.8904	11.3288
8.30137	11.9726	12.1644	14.0685
13.8493	15.6575	11.5206	10.3836
8.46575	10.0548	9.58904	11.548
8.78082	11.0411	11.0411	10.9041
8.87671	13.3014	8.65753	11.7808
13.4931	9.36986	7.84931	16.5206
12.0685	14.3562	11.2329	19.863
12.7123	9.12329	12.1233	17.2466
10.1644	9.63014	11.2055	9.67123
14.3288	11.0685	8.30137	8.9452
11.9178	14.8493	9.79452	16.3973
11.5206	19.274	10.4931	12.9726
6.53425	8.26027	8.42466	9.90411
9.64384	8.79452	8.10959	12.8904
8.63014	9.0548	7.69863	14.0822
8.91781	12.9315	8.60274	18.7534
15.2603	10.8767	8.47945	11.274
12.3562	13.0959	10.5069	12.0959
13.1233	16.9315	7.86301	12.7397
13.7808	17.3151	9.13699	11.6575
10.7945	16.1507	6.76712	13.1507
12.6849	9.12329	10.7534	12.9589
27.4657	9.42466	15.8219	11.9041
11.9726	14.8219	13.589	15.3699
10.1233	11.4247	10.8767	15.9589
12.6438	10.1918	8.46575	11.137
15.7123	11.9863	9.68493	14.1918
8.9452	9.35616	9.60274	13.9315
8.71233	13.7671	8.65753	10.1507
11.0959	14.3836	9.41096	15.3425
11.3699	8.79452	9.13699	20.1644
12.5616	13.0548	9.90411	13.6712
11	13.6849	7.42466	22.1507
16.6301	14.6849	9.13699	13.0274
13.8767	16.6849	8.16438	9.87671
8.67123	13.3288	13.548	11.8356
8.93151	8.75343	11.6712	16.0959
10.3699	11.6301	8.09589	12.6027
12.2192	10.6712	13.137	11.6712
11	7.93151	8.09589	9.28767
14.0274	11.548	8.9726	13.3836
11.274	14.7397	10.8356	10.3973
9.67123	12.6986	13.3151	13.2329
8.9452	9.80822	9.91781	11.2329
8.80822	17.5343	11.1644	14.0137
11.7808	21.7123	9.87671	18.0274
8.08219	9.31507	11.8219	10.2192
10.7123	8.75343	10.863	11.3562
11.411	11.589	7.31507	15.9589
10.7671	16.0548	7.47945	14.5343
10.589	17.6027	8.13699	19.9178
10.0822	13.5206	8.06849	14.8767
11.6575	10.589	9.08219	11.9863
13.1233	9.56164	10.1233	9.16438
14.6986	14.6027	12.3973	17.9041
9.78082	14.5616	13.3014	11.6849
15.5753	8.69863	11.4384	13.8219
12.3699	9.0137	10.4384	9.69863
8.30137	12.7123	11.1781	10.2877
13.3836	10.8767	11.4384	14.0548
9.71233	11.0959	8.54795	13.548
7.83562	10.7671	8.31507	13.6712
8.0274	10.1918	12.4657	18.9452
9.42466	18.2603	13.4247	11.726
14.3562	11.3288	9.80822	14.1781
11.0274	12.5206	9.9589	13.0959
10.6849	10.9041	7.75343	17.7534
13.3425	10.6712	8.9452	18.2466
12.7123	12.2329	9.0274	14.2603
14.9452	10.3699	11.2329	10.0137
9.9863	10.6438	10.5343	15.6986
8.36986	11.3425	7.54795	13.6164
8.49315	13.8219	11.1918	13.6027
11.3836	13.4794	8.83562	11.1233
14.7671	13.4657	9.39726	10.5753
11.3562	10.137	8.73973	12.137
14.4247	8.50685	7.84931	15.8082
15	9.49315	11.6849	10.2603
16.4384	14.9452	9.53425	12.0137
9.13699	15.452	8.36986	9.83562
10.2329	11.4657	10.589	11.2192
16.137	12.7397	9.45205	10.6986
13.8356	8.41096	11.7397	16.1781
15.2603	8.75343	10.8767	10.5616
11.2192	8.34247	9.61644	10.7397
13.9452	10.6027	8.15068	10.5069
12.0274	9.93151	11.5069	14.4931
11.3562	9.76712	9.60274	9.64384
10.8904	23.3973	11.726	16.9726
11.2466	9.46575	11.548	11.8082
11.0959	16.0274	7.47945	13.0548
10.1918	10.7808	9.17808	20.6438
11.8904	20.6575	9.71233	14.4247
10.5206	14.3699	9.27397	11.2055
9.28767	16.8493	10.3562	11.5753
12.6986	10.9726	11.0685	12.5069
12.2192	8.9452	8.36986	13.0274
9.47945	12.4384	11.7808	12.548
11.7671	11.7397	12.3973	16.8767
14.0822	13.8356	9.90411	10.7397
13.0137	10.3014	12.1781	12.3562
12.5616	11.1644	13.6027	14.0822
12.6986	13.6712	7.93151	15.0137
12.8767	18.4657	7.20548	18.4794
9.64384	18.9863	10.5206	15.9315
15.3014	9.16438	7.93151	14.0548
12.3288	21.2192	7.67123	15.8082
10.3562	11.7808	8.0137	12.6712
10.411	10.6164	9.72603	14.0274
9.23288	16.3973	10.3562	11.0822
9.39726	11.1644	8.83562	14.1507
10.2877	15.0685	9.87671	15.3973
13.3836	11.8082	9.42466	10.8219
9.12329	10.1096	7.12329	11.1644
9.0274	9.50685	8.30137	11.5069
16.5069	13.8356	13.1507	11.5069
8.27397	13.3562	8.90411	15.1781
11.7397	12.1233	9.45205	13.3973
8.31507	13.9041	7.34247	10.9726
15.4931	8.38356	8.42466	10.9589
14.137	8.9863	12.5069	11.2192
11.0274	8.31507	11.9178	14.8904
8.34247	17.452	12.137	14.0959
9.9863	13.2466	11.3836	17.5206
11.3699	11.4247	7.84931	11.4384
15.6849	17.1233	8.0411	12.2192
9.35616	16.0411	9.20548	15.7808
8.79452	13.2877	8.79452	12.2055
14.2877	15.0411	10.2329	13.6301
12.1644	16.8356	8.17808	16.0548
15.0137	13.7534	10.8219	13.8219
9.45205	8.60274	11.9589	14.6027
10.2466	11.4794	9.50685	9.0411
13.2466	17.6712	9.19178	13.5753
10.6712	13.3973	6.9863	14.7945
14.9041	9.17808	7.49315	16.0274
10.0548	14.4794	9.20548	17.8493
9.80822	14.3425	12.9041	9.9589
15.4384	8.91781	7.75343	14.3151
10.3151	9.24657	12.0685	10.2877
12.1918	15.3836	10.7671	11.548
10.1918	11.4247	11.7945	9.87671
9	10.0411	10.137	14.1644
10.6438	10.8904	8.31507	14.3973
14.6575	9.87671	7.31507	12.9041
10.6849	14.6575	11.6301	13.3973
12.4931	14.589	10.4384	10.7808
10.7534	9.50685	6.9589	12.0959
13.274	10.1233	7.54795	13.3973
12.863	11.4657	11.4657	9.89041
5.26027	18.8493	7.17808	12.0137
10.6986	11.6712	9.61644	11.0685
8.27397	15.3973	8.09589	11.6164
8.84932	13.6712	9.86301	12.3973
10.4247	15.9452	10.4247	11.8082
14.6027	21.2466	9.0274	15.8493
13.0411	12.5069	11.863	10.726
13.4931	20.7808	7.93151	15.6575
11.411	11.5343	12.6575	14.5753
15.0822	9.65753	9.36986	11.3973
12.4384	11.4384	11.7945	14.5616
10.8219	10.1644	9.89041	23.0959
16.5753	13.0274	11.1644	10.4657
13.0959	12.5616	10.3699	10.6986
15.9726	12.5616	10.6301	13.6301
9.32877	12.0411	8.47945	16.8219
9.34247	12.1918	8.86301	14.6986
11.3973	10.9041	8.57534	11.274
16.1781	10.411	9.73973	11.7123
11.1507	14.9041	10.3836	12.452
12.3425	11.863	12.3425	18.7671
13.0411	10.274	10.6712	10.0274
10.7397	10.274	10.589	15.1233
15.3014	13.7671	8.30137	12.7397
9.60274	11.6164	11.6986	15.6986
12.3836	13.9589	11.4657	11.4247
10.6712	11.0822	10.5616	13.1644
9.52055	12.6849	13.7945	11.3562
10.548	11.2192	11.3014	15.1507
9.32877	9.34247	12.0959	14.4247
8.90411	8.60274	8.78082	11.3562
12.6301	10.7534	12.3014	12.0137
17.9726	10.0959	10.0822	12.8493
8.84932	14.4657	13.8904	10.452
8.10959	12.8767	15.8493	10.4794
14.9178	10.0685	9.61644	12.0411
12.8767	13.3699	11.8493	11.1096
9.16438	9.46575	10.1096	12.0274
9.47945	10.5753	12.8904	18.5343
9.9726	10.0685	9.41096	16.5069
10.3562	11.548	11.8904	8.80822
10.274	13.6027	11.0548	15.0959
14.1781	8	10.6986	11.7808
12.1918	14.8082	13.8219	15.4657
10.0959	12.8356	9.57534	11.7671
8.80822	16.0685	10.8767	11.8493
10.2329	11.1644	7.75343	12.137
15.1781	12.6027	12.0959	20.3562
11.8904	9.67123	10.0548	10.6301
14.7671	11.7671	9.12329	11.4794
8.93151	10.2329	7.28767	12.137
13.4657	10.9589	9.35616	11.7123
9.76712	12.3836	7.41096	18.1644
12.7808	15.3699	10.3151	19.0822
13.4247	11.5616	7.78082	14.7534
9.54795	11.0959	8.15068	13.4247
11.6849	18.137	13.1233	12.726
13.8904	18.0548	7.89041	10.452
10.6575	8.86301	11.726	10.6849
10.9452	9.93151	9.47945	12.8767
9.75343	10.4384	9.32877	11.2329
12.3151	10.2466	8.21918	19.6575
14.4931	10.0959	7.38356	10.2466
12.7123	10.7534	11.4247	11.2055
9.57534	16.1781	9.0411	13.4657
9.17808	10.9589	9.54795	17.4247
7.13699	16.6438	13.1507	18.1233
12.9315	13.1918	9.17808	13.2466
12.8356	10.1644	9.75343	13.9041
6.30137	10.8356	9.58904	15.6301
9.34247	14.6027	13.8767	15.7945
11.7945	11.3973	10.5343	9.64384
9.09589	10.9041	7.93151	14.2877
9.67123	12	8.06849	13.137
12.452	15.9589	11.2466	7.47945
10.0411	10.3699	14.0137	10
10.9315	13.6164	10	10.3973
8.52055	9.27397	9.0411	14.274
9.64384	10.0685	9.58904	10.6712
11.7671	9.0137	13.589	13.4247
7.42466	10.8493	12.0959	13.1507
9.9863	15.6986	12.8493	13.2877
9.89041	7.16438	12.0411	24.5206
9.49315	10.8219	10.9589	11.411
7.47945	12.0548	11.6849	13.6712
8.28767	16.5343	7.9863	6.60274
10.2877	11.8082	11.0548	9.90411
12.274	9.35616	7.9726	11.6301
13.0822	9.24657	8.42466	11.9315
12.9315	13.2877	8.23288	11.6438
8.64384	12.274	10.1781	19.1644
12.1918	15.9726	13.8219	11.6027
11.7534	10.6849	9	10.6849
11.1781	10.5753	9.90411	10.9589
14.3973	10.8219	11.0685	9.58904
8.68493	10.8082	11.5069	16.7671
8.45205	9.56164	9.08219	12.6849
11.2329	12.548	9.73973	15.8082
10.137	19.0822	9.47945	22.6849
12.6164	11.0959	12.0685	12.6027
8.08219	11.5343	12.6301	10.6027
8.08219	16.8082	7.58904	9.71233
9.38356	10.0274	12.6027	11.6712
7.65753	15.9589	13.7671	9.09589
11.6575	13.6712	7.9589	14.6438
9.78082	7.34247	8.06849	14.3973
15.3288	13.9315	9.42466	14.5753
9.12329	12.1233	10.1644	13.4657
9.73973	9.0411	10.9178	13.8356
13.3973	14.5343	10	10.863
9.65753	9.52055	8.0411	10.1233
9.83562	10.5753	7.9863	13.6575
11.9726	11.6164	9.50685	14.3151
11.3288	15.4657	13.8493	17.6849
13.3973	9.26027	10.6986	17.137
12.6027	9.86301	12.411	11.2329
12.7945	9.08219	10.3836	10.7397
9.32877	8.60274	9.21918	13.3836
11.1233	11.3562	11.0685	13.9452
9.31507	13.3699	12.9589	11.5206
13.4657	9.54795	7.61644	10.9452
9.90411	13	8.86301	22.6712
13.863	17.9452	10.9178	12.3288
7.73973	11.1781	10.6301	10.0548
6.79452	7.80822	9.67123	17.3562
14.9315	9.84932	13.589	12.9041
8.42466	15.3151	9.76712	14.6986
10.8493	8.78082	10.8082	13.7123
15.0959	15.548	8.9589	8.43836
13.411	10.2192	13.2192	8.57534
11.8356	7.34247	8.50685	16.4247
10.3973	14.6164	7.65753	11.4384
10.1096	11.9726	8.0548	12.589
12.7671	11.0274	9.10959	15.5069
8.9589	12.1507	9.45205	14.1644
9.0137	13.1507	9.53425	14.6164
16.0685	20.5343	13.9452	10.9589
10.863	11.5753	7.45205	17.2466
10.548	12.2055	12.2466	12.6438
8.67123	8.23288	12.9589	11.0548
9.76712	10.4931	11.0411	24.0137
8.42466	14.3014	10.2329	13.9452
9.61644	13.4384	11.5206	13.0822
9.63014	16.0411	8.47945	12.3288
12.8356	7.93151	8.9863	13.8904
11.9178	9.38356	12.7397	13.8904
10.7671	16.6027	10.8904	13.2192
8.30137	9.72603	10.9315	14
14.7397	10.5753	10.2466	11.8493
11.452	16.0548	8.23288	14.4657
15.274	12.8493	10.6712	15.863
12.9726	17.726	10.1096	12.0137
11.3699	7.30137	8.23288	20.7534
7.83562	9.91781	11.0274	16
8.67123	13.2329	7.79452	13.7808
9.21918	13.411	8.13699	13.6575
10.3151	9.84932	12.9726	24.726
10	8.0137	10.9041	20.3288
10.137	15.863	11.274	14.7534
9.23288	10.0274	9.32877	12.4657
14.3288	8.65753	9.79452	12.5343
12.1233	13.5069	9.76712	12.8082
11.6164	13.8082	7.72603	12.5206
11.2603	13.2466	13.0959	11.8356
9.0137	14.7397	11.0685	11.2055
8	11.411	12.9726	13.3014
11.7671	9.38356	8.34247	12.8356
10.3151	9.84932	7.90411	11.6301
11.3836	10.6027	7.60274	17.3151
10.7397	9.9589	9.80822	19.5069
9.91781	8.54795	9.19178	14.0685
17.8356	15.6438	13.3973	8.0274
14.0685	10.8356	7.0274	16.2466
10.2603	8.73973	13.0137	10.3425
12.274	10.3425	14.2466	9.26027
12.3014	10.6438	13.8219	11
10.452	12.2192	13.7945	11.6712
13.9452	13.863	14.0137	13.8767
9.12329	10.1507	10.4247	11.5753
10.8493	12.1918	9.17808	11.1096
9.30137	15.6849	8.17808	14.0548
10.4657	12.5206	12.0822	10.5206
12.6301	10.0548	12.4384	14.8219
12.7397	16.5069	10.4794	8.9452
9.12329	12.6849	8.27397	12.0411
8.23288	9.36986	11.6027	21.9863
14.3288	11.6301	9.67123	10.8493
10.3288	15.7671	12.9178	9.63014
11.7671	11.0548	8.17808	17.4657
14.1233	15.548	10.9863	12.8767
8.08219	10.3425	13.3836	13.7123
10.3699	11.0685	11.548	11.3973
9.49315	10.8356	10.8356	10.5753
13.6027	10.2192	12.452	12.0822
11.6301	10.8904	9.9589	11.2192
9.17808	10.6712	8.50685	13.452
12.4657	8.61644	9.90411	14.0822
8.9452	12.0411	8.9863	17.589
10.0548	12.7671	9.38356	16.1233
12	10.1644	8.23288	14.863
10.0959	13.3151	9.76712	12.8356
10.0137	12	12.9315	8.67123
8.20548	11.3699	9.23288	11.3973
8.36986	10.452	10.274	12.1918
11.1644	12.5753	11.6986	15.0411
10.0411	10.4931	7.78082	13.7945
11.8493	10.7671	10.0274	11.6027
11.6164	11.411	12.452	24.726
10.2603	8.42466	9.56164	10.9589
9.0274	9.0411	11.411	11.3014
13.5206	11.9315	12.9452	11.7534
10.548	10.2055	9.9863	19.1233
9.63014	10.3288	8.50685	9.9452
10.0685	10.8082	8.31507	10.7397
9.0548	12.9178	10.5753	10.2877
9.42466	15.7123	11.5616	16.4931
11.3151	9.83562	9.67123	12.2877
11.4794	13.4931	9.0411	11.8219
13.9041	8.68493	8.53425	15.3699
9.47945	13.0274	9.79452	16.2877
8.0137	12.7534	9.47945	10.7945
8.32877	8.26027	11.8356	15.5069
8.35616	10.7397	9.17808	15.1781
8.84932	9.72603	7.83562	12.2329
12.8767	9.13699	9.89041	12.7808
10.6438	10.1918	8.27397	14.274
8.0274	12.726	11.9178	12.3973
11.6849	9.58904	10.411	10.8356
9.17808	11.863	9.15068	8.13699
15.1507	8.16438	11.2192	11.6849
13.589	8.49315	7.93151	10.3151
10.3425	19.726	9.21918	15.7123
10.7671	11.8356	10.0685	13.3425
10.2329	10.1781	7.63014	15.2877
12	9.75343	7.13699	10.5616
16.1096	9.60274	10.726	17.0411
14.2603	10	10.5069	10.9863
8.54795	10.6986	8.0411	14.0959
7.83562	10.8219	8.10959	20.1096
11.7123	11.0137	8.09589	18.2192
9.9726	8.71233	10.1918	12.7671
13.7534	14.4247	9.57534	13.589
10.0274	10.8904	12.6164	9.41096
10.3288	9.09589	9.91781	17.0137
13.548	15.7123	11.1781	15.9315
9.21918	12.3151	10.3699	11.726
13.452	14.6164	10.6712	9.65753
10.3151	9.19178	10.1096	14.589
8.39726	8.54795	9.45205	12.9589
9.80822	19.7945	9.67123	16.7808
9.20548	10.7397	9.42466	12.3151
10.6712	9.17808	9.41096	16.4794
9.0137	10.6712	11.7945	17.1644
8.49315	12.3562	10	12.5069
7.41096	11.0137	13.3014	10.8767
9.36986	7.78082	8.67123	11.5753
12.6986	16.4794	9.0274	10.4247
11.3562	18.1233	10.452	10.7397
9.90411	13.2192	10.1781	13.0548
14.274	17.3562	8.36986	9.42466
9.13699	11.7123	10.2329	18.1918
9.12329	13.4247	10.452	12.8082
11.5753	15.0685	10.2192	11.548
10.4657	16.8767	8.64384	11.1918
10.4931	11.9452	12.1918	11.3014
12.3151	7.72603	8.34247	16.0822
12.2055	9.86301	8.17808	11.9589
13.3699	10.8767	10.452	16.3014
8.42466	6.43836	12.3151	10.1233
10.8904	10.5753	12.5343	15.2877
10.0274	12.3562	12.7123	15.8493
10.6712	11.9452	10.726	9.64384
13.5343	9.67123	11.5753	9.75343
12.0274	14.3699	11.7123	19.2466
12.8356	10.4794	11.3699	12.863
13.1096	11.9589	10.9315	10.7945
11.8356	9.79452	10.9863	13.8219
10.726	14.0411	11.2603	12.7397
10.589	8.84932	9.30137	14.6164
10.8082	12.2055	12.0274	14
11.3562	13.9041	8.60274	13.5069
11.8082	8.71233	10.5206	10.8493
8.12329	7.0548	7.75343	12.2603
9.82192	8.09589	9.26027	11.9589
8.72603	10.0548	8.58904	9.47945
13.1507	8.35616	9.30137	12.0137
10.3425	12.6027	9.39726	8.23288
9.57534	13.2603	11.7397	13.3973
8.0548	12.2603	8	18.0137
9.34247	14.5343	7.82192	10.9452
12.0959	9.91781	10.0959	13.9315
14.9178	10.9041	11	15.9726
11.8219	13.9863	10.5753	10.7397
11.0959	13.5206	12.6301	11.2603
8.63014	9.79452	7.52055	20.8356
13.0685	12.3836	10.2192	14.9863
8.75343	10.589	12.1644	14.6164
8.0274	15.7534	11.0822	19.0411
8.08219	12.9452	12.589	9.9863
8.63014	18.548	13.3014	15.6301
13.863	16.3973	11.3151	14.2466
13.7397	15.137	12.3973	9.58904
9.41096	10.9863	10.1096	12.4794
11.1918	12.589	9.89041	12.6438
8.41096	8.56164	7.68493	12.7123
13.2055	11.1096	7.68493	14.3151
8.80822	10.2329	11.2329	14.5343
11.4384	8.82192	11.5069	13.7534
10.2877	11.8356	12.4657	11.9452
9.0274	12.9452	11.2192	9.82192
10.3288	10.9178	8.84932	13.9589
13.4384	9.79452	10.274	10.9863
14.7671	11.9041	7.09589	20.8904
10.0411	11.0411	7.79452	12.137
8.49315	10.8904	7.0411	10.0822
8.0411	10.8904	11.2329	12.6712
8.54795	11.5616	12.863	11.452
10.3425	9.60274	11.2329	19.8082
9.57534	9.0137	9.39726	9.57534
9.32877	13.2877	6.19178	16.0548
8.09589	18.0959	5.87671	11.7808
10.726	11.0685	10.137	16.1644
10.3425	8.71233	8.72603	6.91781
16.863	14.863	7.80822	11.9041
7.75343	12.5343	11.5616	11.0685
9.73973	10.137	11.3151	9.13699
10.5753	10.8219	8.36986	10.5753
11.7945	9.35616	7.89041	14.0959
10.8082	8.53425	11.3151	13.5343
10.4247	15.3562	9.20548	10.137
9.60274	12.452	11.9863	17.4657
8.57534	9.9589	10.5069	13.0822
15.4794	12.7123	9.20548	10.8219
10.1644	15.274	9.9726	11.5616
8.69863	13.7808	6.9726	12.6164
8.15068	11.4384	7.87671	18.4384
8.49315	8.78082	8.47945	12.0685
10.6712	13.0685	7.90411	9.08219
13.4931	11.6712	11.726	11.0137
13.452	10.5753	9.58904	10.5343
8.75343	8.69863	13.1918	11.1781
11.3699	11.3288	10.726	11.5206
7.63014	11.1781	10.7397	11.0685
12.1918	12.4384	14.3014	12.6575
11.589	13.2329	8.08219	9.9863
11.9726	10.7945	8.54795	15.0274
10.2877	10.9178	13.2192	12.2466
10.4657	14.1644	8.72603	13.4384
8	15.6438	12.3425	16.7671
7.20548	8.09589	12.548	9.54795
7.53425	10.2877	8.54795	11.5616
10.863	10.1918	11.0685	11.6301
7.93151	12.5616	13.2466	29.7397
14.3288	11.9315	9.13699	13.5343
9.15068	13.726	13.3151	14.6438
9.72603	9.08219	13.4794	9.54795
9.58904	13.5069	9.09589	12.7123
11.4931	10.6986	8.56164	9.87671
10.7397	12.7671	13.4657	9.49315
9.72603	13.3699	10.589	11.9726
15.9726	9.39726	9.43836	13.863
8.0274	10.5069	8.23288	11.7397
6.91781	12.8082	12.1233	10.7123
10.5616	10.3425	9.54795	14.1644
8.86301	8.54795	10.9589	11.4931
12.0685	9.27397	13.7808	14.3425
13.2192	10.2466	9.79452	12.6849
8.90411	12.0137	13.1644	15.589
11.1644	13.8356	10.3425	23.3973
9.73973	15.9726	7.78082	16.2192
14.411	14.3973	10.4931	15.6712
8.75343	9.86301	13.2055	17.6164
6.9863	9.30137	7.72603	20.4931
14.0548	12.2192	9.9589	19.4657
10.6575	9.19178	12.548	15.0685
12.0137	16.2877	13.7397	10.3562
13.2329	10.5616	8.12329	13.863
14.9178	7.0411	11.4794	11.6986
11.0274	7.17808	6.56164	11.1781
10.4657	11.8219	9.58904	14.1918
7.46575	9.38356	10.2877	10
7.67123	17.0274	9.42466	15.4931
10.7808	16.7397	8.50685	22.3699
14.1644	10.1644	11.2329	23.6986
10.1233	9.06849	8.72603	12.4794
13.6027	11.9863	8.09589	11.1781
11.2329	10.2466	8.65753	16.0685
14.6301	10.7397	8.31507	15.9589
12.9863	12.8493	8.83562	12.3699
10.0411	22.548	12.6438	9.54795
10.137	17.8082	12.2329	13.7671
10.0959	17.8767	11.8904	15.6164
9.60274	12.7671	13.1644	22.8082
12.5069	8.90411	10.6712	13.3836
12.137	13.8767	10.9178	16.9041
13.1096	19.2329	8.42466	14.2466
11.0822	17.4247	7.41096	10.7534
9.82192	13.589	9.75343	15.3288
13.9863	18.2055	9.68493	21.9863
17.274	11.5069	10.9863	14.5753
13.2603	7.15069	10.6712	20.9589
10.863	9.0137	10.4931	11.1781
11.589	12.7397	9.56164	14.726
11.2329	14.6027	8.13699	14.0685
8.49315	10.0959	8.32877	10.8219
9.9452	19.5206	11.3014	13.0959
9.41096	9.79452	9.0137	13.1644
8.80822	12.0822	9.53425	18.4384
13.4384	9.67123	12.1507	21.7808
8.16438	8.35616	11.274	17.7808
10.9589	14.7945	12.6712	11.0137
10.4794	8.65753	10.274	17.2192
9.89041	10.5343	8.27397	15.548
13.0411	11.2329	9.15068	17.2329
11.6986	11.6986	8.54795	14.6438
12.6438	13.0411	12.9726	11.4247
13.8493	19.6301	12.137	14.0822
10.3151	10.8219	9.9452	12.7671
8.15068	12.1781	9.0548	12.4247
12.0137	8.58904	9.69863	22.0137
13.5343	8.42466	12.7945	12.3014
9.87671	9.28767	9.24657	23.3699
13.4931	8.34247	11.3014	16.1781
10.7123	9.50685	7.0548	22.274
14.411	10.7397	7.41096	16.1233
10.8219	8.60274	8.23288	21.6027
9.23288	10.589	14.1507	16.9041
9.39726	14.6438	8.79452	14.8767
8.64384	10.6712	7.9863	12.4657
9.35616	10.3288	7.58904	14.7534
13.9041	9.91781	7.24657	17.1781
7.84931	11.6849	10.7945	13.8767
13.137	11.5753	9.10959	15.452
8.61644	9.87671	6.87671	8.64384
10.0137	13	7.80822	14.2603
13.1918	8	10.0548	15.9178
15.2329	8.21918	12.0274	18.548
11.8082	7.57534	8.46575	11.8219
12.9863	8.0411	8.10959	14.8356
11.1781	7.79452	12.9589	18.2192
11.5343	11.5069	8.17808	24.3288
12.3288	12.1096	5.76712	16.6027
11.274	17.9178	11.1781	14.726
10.6301	14.137	7.87671	10.6438
11.3425	20.5069	10.9589	13.9041
8.61644	16.1644	9.15068	11.8493
9.89041	13.2466	10.2466	13.452
11.0822	16.0548	10.0137	14.1096
14.5206	15.0548	8.0137	19.8082
13.9863	11.6849	11.2877	12.2603
12.6027	17.5616	14.1507	15.3836
13.0411	14.0411	9.42466	14.8493
11.6849	12.7397	12.6849	10.7808
10.3562	19.8767	11.8904	15.3014
14.3014	13.3288	8.9589	13.5343
13.8219	9.9589	9.13699	9.39726
9.50685	8.67123	7.69863	10.3836
8.13699	12.274	7.23288	18.0685
11.7534	11.0822	8.68493	21.5343
13.8082	9.09589	7.19178	15.4247
15.0137	11.274	11.0959	16.5753
9.83562	7.76712	7.90411	14.6164
11.2055	14.863	8.63014	20.9041
9.54795	14.6164	8.63014	11.9452
9.08219	11.8356	6.93151	15.8904
10.863	15	9.0274	14.9041
13.863	16.3973	11.0274	13.3425
9.46575	11.0822	9.0548	11.452
11.1781	11.3562	10.7808	17.137
11.7397	15.5753	7.78082	11.8219
8.32877	13.5206	6.63014	13.6027
9.17808	19.548	7.0548	19.1233
11.0822	14.548	9.67123	11.0548
13.0822	14.3151	8.17808	19.2329
11.9041	14.8767	7.67123	18.7397
9.52055	11.3562	8.39726	15.0822
12.8082	15.9452	7.61644	14.4657
12.3562	9.36986	10.863	17.0822
13.9315	6.9589	13.2877	19.3562
11.3836	7.23288	8.31507	13.1781
9	9.24657	8.09589	15.0548
10.4247	9.52055	9.65753	10.274
8.12329	10.863	9.67123	11.5206
11.8767	15.1644	10.0822	11.8904
11.0411	13.2329	12.2466	13.4931
7.52055	12.2055	9.53425	14.3699
12.0685	12.4657	12.726	13.7534
13.8082	9.63014	7.41096	15.7671
12.1644	8.39726	8.13699	14.5069
11.7945	10.5616	7.87671	14.2329
12.9041	13.6986	11.9315	13.452
12.0685	11.4931	13.2192	19.9315
10.3973	8.89041	11.6986	18.3973
10.0685	8.23288	13.0274	15.0822
12.3014	15.548	13.0959	10.3014
12.2877	9.82192	8.9863	11.3014
10.3151	10.6986	8.27397	14.8493
10.8493	13.9863	9.41096	17.2329
11.4931	17.5343	9.24657	13.589
11.7397	17.1781	8.13699	10.0959
12.4384	13.2055	10.2466	12.4931
10.0959	15.5616	8.35616	15.1918
13.0274	10.5206	10.5616	14.3973
12.3699	11.5343	12.9452	6.60274
9.9863	11.3562	11.6164	17.7671
10.9589	10.452	7.52055	9.9589
9.80822	9.09589	7.90411	16.1233
9.09589	12.0822	13.6849	14.5616
12.4657	9.27397	10.137	25.2466
10.6438	10.3562	9.50685	16.4384
10.411	19.1781	13.2192	17.137
13.3014	8.21918	7.9726	14.2192
11.5753	7.09589	8.65753	14.3562
12.548	8.38356	9.60274	22.7808
15.3973	15.9589	6.54795	14.6438
12.726	11.6712	8.53425	20.1096
13.1507	16.0274	10.4657	10.2192
12.8356	17.0548	13.0822	18.3973
12.3288	15.2603	12	13.548
10.9041	11.8493	10.2877	14.3014
9.49315	7.72603	11.8493	15.2466
8.63014	14.0411	12.8082	12.5616
12.0822	8.69863	9.64384	19.4247
8.9726	12.8082	11.3836	16.4247
8.24657	15.2877	8.17808	16.4247
10.5069	9.9863	8.21918	14.0137
10.8082	10.274	8.75343	15.3288
12.1096	11	8.75343	10.452
11.2192	8.9726	10.9726	11.2055
9.69863	11.6986	8.58904	24.8082
7.84931	11.0274	13.6164	12.2055
12.452	8.50685	8.38356	23.0411
10.5206	6.0137	8.42466	12.9589
15.6027	7.35616	8.72603	15.1781
12.5343	13.452	9.68493	17.9041
8.79452	8.19178	11.0411	13.8356
16.7671	10.4931	12.8356	17.5616
10.7808	13.9178	8.17808	14.1644
11.1644	10.0959	13.6438	12.2055
12.589	12.726	12.2877	12.589
12.9041	8.9452	7.9452	8.50685
9.60274	7.39726	7.34247	8.75343
12.2329	8.60274	10.8082	24.8904
9.36986	15.6849	15.5069	12.7534
11.6849	15.1096	9.56164	15.2466
9.83562	15.9178	11.0685	22.2877
13.2192	10.7808	9.08219	14.1781
15.2192	10.1644	8.52055	11.137
8.41096	10.5343	13.0822	12.3288
8.38356	13.0411	8.9589	16.3151
8.0137	19	12.2877	12.9041
9.10959	7.86301	7.54795	13.2329
15.452	11.6027	7.79452	15.2329
9.79452	10.411	8.73973	13.8219
11.1096	10.2877	8.10959	17.0822
13.6849	10.2466	10.2055	20.589
9	10.7397	7.76712	26.7534
9.57534	10.411	11.0822	21.5206
10.7945	10.3288	9.46575	9.32877
9.91781	11.7397	6.79452	14.6301
14.9863	10.9041	6.9452	18.274
11.411	9.87671	11.863	18.1233
7.20548	16.1918	9.36986	19.274
8.31507	13.2877	12.7397	8.10959
10.1781	19.4931	9.79452	10.6712
15.2055	9.90411	8.17808	8.24657
14.1507	8.60274	6.84931	11.9589
14.274	8.21918	13.0548	17.7123
15.5753	9.71233	8.50685	19.2877
9.30137	7.90411	11.589	20.1918
12.7945	8.12329	15	11.863
12.0548	17.2877	15.9589	12.7808
14.3014	10.4794	9.06849	8.54795
8.93151	12.1918	8.34247	14.1644
7.9726	16.0411	14	15.7945
13.9452	10.9315	10.9589	18.1507
8.90411	13.2877	9.53425	16.726
13.2055	8.31507	9.0411	11.2603
8.65753	12.4794	7.24657	10.8904
13.726	11.1918	7.72603	16.3836
12.863	9.80822	6.27397	14.7671
15.3151	9.9863	5.91781	13.6712
14.9315	8.75343	11.7534	13.1918
12.452	10.4384	10.0959	13
11.8493	11.726	6.34247	15.3288
9.53425	7.34247	8.69863	17.3151
11.2192	8.26027	6.82192	37.0685
11.6575	8.39726	9.90411	14.0685
17.1233	9.9726	13.4657	11.726
9.76712	7.45205	10.452	11.726
12.8767	10.1507	9.0411	10.3699
12.6027	9.39726	8.23288	13.6027
12.5616	9.26027	11.4794	14.6027
8.52055	7.80822	9.79452	9.10959
14.3425	8.10959	6.80822	8.58904
11.5616	10.9452	8.0411	19.411
12.6849	15.411	12.0822	20.5343
9.20548	17.2877	12.452	16.8493
11.9041	10.4794	9.20548	35.726
12.1507	17.8767	11.5069	20.3699
13.6438	17.8767	8.34247	8.9726
12.4794	8.83562	8.15068	11.6712
6.41096	18.6849	7.67123	16.0959
7.45205	14.4247	15.2466	15.2603
8.10959	10.452	11.7671	9.9452
9.0411	9.91781	13.8082	17.4384
12.5343	18.0822	7.71233	12.7397
9.84932	9.39726	11.8904	10.9315
11.1096	12.6575	9.27397	12.8767
13.726	15.8356	11.2329	9.9863
9.80822	12.548	8.15068	9.9452
7.64384	13.5753	6.9452	19.8904
8.36986	14.9178	7.89041	10.0685
7.93151	10.3562	8.49315	14.2603
8.26027	17.4247	11.1644	14.7397
8.53425	10.726	7.35616	16.1918
8.35616	8.72603	8.0274	6.86301
13.0137	14.6712	9.27397	7
11.9041	11.6027	9.58904	11.6712
11.4794	11.8082	9.13699	19.7945
11.411	8.86301	11.0685	14.8493
9.93151	12.5616	14.8493	23.2877
11.8082	8.82192	12.1781	17.0548
8.42466	16.8219	9.60274	13.2055
7.68493	9.71233	11.7808	12.4931
8.78082	11	11.0411	10.6986
10.3151	14.3014	10.0685	17.7671
9.68493	11.2877	7.46575	11.4247
11.6438	12.9315	10.137	21.6849
14.0274	12.5069	12.3699	11.5343
10.6301	10.3425	8.82192	20.3836
11.5616	10.0411	6.9726	13.9315
12.3151	10.8082	8.27397	15.1233
9.57534	17.8082	6.71233	14.137
11.6575	10.3014	7.78082	10.4384
9.52055	16.3151	8.90411	11.4794
10.3562	13.548	13.2466	10.1644
12.274	14.9315	8.26027	14.9452
12.1507	12.7945	7.76712	12.7671
13.7808	13.9178	8.52055	16.137
12.9863	15.3288	7.28767	8.91781
9.9452	11.6575	7.93151	8.68493
10.8904	12.3151	9.21918	10.2055
15.8356	11.3699	9.26027	14.4657
13.0411	16.411	9.10959	21.1233
11.1918	18.3014	6.32877	15.3699
9.15068	14.452	7.26027	9.43836
14.0137	9.26027	12.6986	10.0548
9.12329	8.76712	9.35616	15.2603
11.6301	10.6712	13.0822	13.7671
11.7534	15.1096	12.8493	24.2329
13.5206	16.1096	8.86301	14.0411
7.78082	16.137	10.0274	16.6712
9.73973	10.5753	12.6164	10.1781
11.7397	9.9452	8.93151	21.1781
9.47945	10.274	9.26027	13.9452
9.87671	11.6712	9.65753	13.0959
9.84932	9.53425	11.1644	16.6712
12.1918	16.6575	10.3973	15.6575
11.1233	19.1507	12.6712	17.0548
10.6849	20.1096	12.6027	18.863
10.8493	16.726	13.6301	14.3151
13.9863	15.274	12.1507	19.137
11.137	12.8356	8.36986	18.5343
16.5616	19.3014	9.61644	10.137
12.5206	15.8356	12.4657	11.7945
10.9589	11.452	11.7808	12.9178
8.84932	10.6849	8.45205	19.1233
11.0685	11.1233	10.9726	12.0274
14.9452	7.93151	11.9589	20.6301
13.7808	16.2466	14.7534	17.2329
12.863	12.4794	10.7397	21.9726
13.1233	13.2055	11.6986	21.1096
9.78082	9.20548	10.0548	17.8493
13.3425	9.24657	10.4931	21.5343
14.7397	17.1233	7.13699	20.6027
13.9041	20.2055	6.84931	14.0137
13.8082	12.411	10.6164	22.5616
11.1507	13.2192	10.9452	12.0411
12.8356	14.2055	13.9041	13.0274
11.9315	10.8082	13.6986	18.8082
19.0822	15.1781	12.6301	20.5206
15.8904	17.2055	10.1918	19.1918
10.2603	16.2055	14.0411	16.2329
10.9863	19.6849	11.9589	14.3699
13.6164	12.726	10.6849	18.7945
9.72603	23.4657	11.0548	11.9589
11.6301	13.6027	8.42466	16.4384
12.6438	11.3425	13.8493	17.7534
12.2192	11.8493	8.91781	17.9178
12.7808	13.9589	11.9863	19.0822
14.6438	14.3151	10.452	16.8904
17.5616	10.2329	9.45205	17.8219
8.47945	17.9315	12.0548	16.4931
11.9726	10.6712	7.32877	10.6849
15	25.1781	9.21918	10.3562
12.8219	18.8082	8.09589	17.2603
12.7123	11.726	11.7808	22.3836
13.1233	13.3836	8.24657	15.9041
14.5616	11.3014	12.0822	15.9178
17.5069	11.6712	11.9178	12.9863
12.3973	23.5616	12.3699	12.1096
11.4931	15	12.1918	14.6849
11.6712	14.6849	11.3699	13.8493
8.53425	12.2329	13.452	12.6712
8.84932	19.6301	9.28767	19.5206
13.9589	16.0411	8.06849	23.7123
18.6027	14.4794	11.5616	9.67123
11.6301	13.1507	11.2877	13.9726
12.8767	9.91781	10.4657	10.6849
14.6027	15.3014	11.2603	10.0137
13	23.5069	13.4247	13.1918
14.8356	18.3014	14.589	14.589
12.7397	14.4931	9.49315	18
16.8356	20.9041	8.26027	13.5069
13.6575	11.8082	8.09589	21.274
13	19.137	15.1918	16.137
15.5753	16.137	10.9041	14.2466
14.1233	15.5343	11.0685	15.0411
12.7945	15.3836	12.3699	25.0959
8.9726	31.3699	9.0411	16.7945
13.2466	14.7123	12.3014	20
13.7945	15.0822	14.0822	24.6986
10.9178	14.1507	14.9452	19.2877
10.863	20.1096	14.8356	17.3562
11.6712	18.8493	10.1781	18.863
14.7397	22.8767	11.0959	20.8219
11.3014	17.2603	8.60274	19.8767
12.8082	13.8356	12.0822	19.4794
11.7397	21.6986	9.0548	17.5206
11.726	7.80822	9.73973	17.3973
10.3288	11.4384	11.8356	19.863
14.9315	15.452	14.0548	16.3151
16.6849	15.1096	10.4657	20.452
9.0274	12.0959	11.6301	14.2466
9.9452	14.2877	8.75343	16.0822
15.3973	19.1507	13.1644	22.6438
11.548	15.9452	12.5206	19.3288
15.7808	11.9452	17.4657	22.0548
13.7534	9.13699	9.86301	16.9315
16.0137	11.9726	12.3151	19.6849
16.4384	17.0822	8.35616	17.7671
7.91781	20.9041	7.75343	21.9726
9.79452	15.6575	8.24657	21.2192
15.9726	18.548	12.9315	17.7397
13.3014	9.09589	9.75343	16.7808
11.137	16.2055	13.3151	14.411
14.3973	16.0137	13.7123	20.7534
10.2603	10.5069	14.0959	9.73973
9.49315	12.1918	9.69863	14.8082
13.548	17.6301	14.6027	25.0959
16.5069	20.7534	7.28767	9.09589
12.452	10.2603	6.86301	14.2603
11.7671	16.1644	11.452	12.8767
13.3973	11.452	9.26027	16.0411
14.3836	14.2329	9.20548	20.7945
16.1507	11.9726	11.4657	12.8493
10.6712	15.2329	13.8219	19.0411
9.87671	16.9178	13.3288	13
13.3288	17.589	10.863	17.7534
9.24657	11.5343	7.72603	23.1644
15.0959	11.5616	10.6164	24.9589
10.3973	15.548	16.3836	16.6027
10.1096	16.1781	8.58904	17.9178
11.5343	14.3562	7.9863	16.9315
18.1918	23	14.863	19.5206
15.8767	21.7397	14.3151	17.6164
9.0411	8.36986	13.6712	16.3836
13.9315	11.7534	12.3699	9.82192
10.7671	9.41096	8.72603	21.3973
11.1507	22.863	13.7945	17.8493
15.0274	16.1233	13.1096	16.3836
12.7397	17.4247	11.0411	13.9726
14.274	15.2877	9.63014	19.0959
13.7808	19.6986	9.93151	12.3288
14.4794	13.0822	8.36986	22.3014
11.0411	18.0274	8.53425	19.137
14.7397	10.9589	15.9863	20.4384
11.4931	9.0411	7.79452	16.5753
10.4794	15.4247	14.4794	18.9726
10.411	12.411	10.1233	14.1507
10.2329	25.2055	11.2329	16.5069
14.452	11.2877	11.9452	12.9863
14.137	12.3425	11.2055	12.2055
15.1233	22.6301	9.91781	20.6849
8.52055	15.411	10.0685	13.6575
12.3425	9.9863	10.863	22.5206
10.0822	15.5343	10.2603	11.3425
10.0959	21.6849	13.3973	21.2877
10.2466	17.5069	8.61644	15.0548
10.2329	16.6712	13.6438	22.4657
12.8904	12.411	10.5616	24.0685
12.3562	16.3699	13	22.6301
12.5206	22.2466	13.0685	17.1918
15.8356	14.6164	12.589	10.6712
10.0274	17.7808	15.274	23.8904
9.36986	26.8493	11.6986	13.2877
8.9726	17.4384	13.2466	8.89041
13.2466	22.7534	14.6164	23.5069
13.7808	14.8493	10.0685	22.1918
17.6712	25.7808	14.1096	11.5343
12.2466	11	17.7534	20.1507
13.7808	13.0685	15.0685	14.3699
14.7123	17.6301	8.56164	16.0959
9.58904	18.0411	11.8767	12.9315
9.17808	16.7123	10.2466	13.1781
16.3699	17.1233	10.1233	15.3288
13.0274	14.0685	14.726	22.8493
12.6849	9.0137	9.0548	14.5206
13.5069	16.5753	10.2877	24.274
12.7671	18.7945	10.0274	16.0685
7.9863	17.6027	13.2877	10.3425
12.5069	15.8356	8.9452	27.0548
14.9452	13.5343	8.68493	22.6027
13.452	22.726	14.0685	22.9041
11.726	25.9315	9.63014	20.2192
10.8356	12.452	8.79452	12.0548
12.2055	14.8767	13.2329	16.0137
11.9452	16.4931	14.3562	9.54795
11	19.9178	14.7397	13.4657
13.9863	13.8082	14.3014	17.4931
17.2603	18.2877	15.1233	14.1096
11.7671	15.6575	11.4247	13.3836
15.3014	18.5343	14.5753	16.7123
15.137	10.137	9.0548	21.1233
12.2466	14.137	8.93151	20.3014
12.1781	15.0822	8.42466	16.9178
12.9726	23.4384	13.4384	18.2329
12.5206	14.863	9.27397	16.0822
11.1644	21.2055	9.34247	11.7671
15.7123	12.863	9.31507	17.6301
13.9041	23.274	7.06849	15.0685
14.6027	10.6301	8.90411	18.5069
9.61644	12.3151	12.1507	14.2055
12.6986	14.0137	12.7945	16.7945
14.9178	18.1233	9.93151	18.0411
12.3014	23.1918	10.1918	18.4657
10.863	16.6301	6.26027	13.8767
10.2877	11.6986	9.60274	14.6164
15.5753	19.1918	16.9452	15.3288
14.6986	12.8493	11.452	13.5616
14.6301	21.7671	10.726	12.1644
14.7945	13.5753	10.0548	17.6986
17.2055	17	12.3425	14.7123
16.8356	19.0959	15.5616	19.1918
13.9726	17.2192	9.87671	14.4247
13.6438	16.6575	10.1507	20.4384
11.548	20.6849	9.86301	17.452
17.137	10.6164	8.0274	14.2466
14.2055	13.863	7.86301	15.8082
15.6027	12.0822	8.17808	12.9452
13.6712	16.3699	9.9589	14.4657
11.1507	9.65753	9.60274	17.4247
13.9589	10.5343	10.5069	21.452
9.83562	17.3425	14.7945	28.3288
14.2055	9.84932	11.2466	14.5206
9.21918	8.30137	12.7123	22.8904
10.2877	17.5343	9.69863	14.8219
10.5343	12.9726	8.08219	23.3699
13.0137	10.6986	9.57534	17.1233
14.6849	10.863	14.2055	22.0548
8.58904	8.79452	8.26027	18.274
10.863	17.6575	8.47945	22.5343
16.6712	13.4657	8.78082	13.6301
13.9452	9.0274	9.23288	11.452
12.5206	17.0411	13.3973	18.5343
9.32877	13.7397	13.8904	19.8082
9.63014	13.0137	11.1096	17.7123
12.6712	12.7534	11.3562	21.3836
17.9178	20.2603	10.1644	19.1507
12.5206	12	8.76712	22.452
12.1096	12.726	9.21918	17.9178
10.1507	11.8082	7.82192	19.726
17	13	8.93151	19
10.7945	13.8767	12.6986	18.7808
15.3425	9.21918	13.3699	21.1644
10.5616	19.137	8.9863	14.452
15.2603	16.8767	9	12.1644
10.8493	24.1781	10.9315	14.1781
12.6849	20.3425	19.137	15.3699
11.411	14.137	12.411	15.7671
10.2192	22.2466	10.4794	23.274
13.9863	21.1781	13.1644	23.0685
9.75343	18.0959	8.86301	14.8219
13.0274	12.5753	9.80822	18.9178
13.3973	14.3288	13.1096	12.3288
13.3288	13.7397	11.5343	8.60274
13.2329	15.7808	10.4657	23.2877
10.4657	11.7123	16.3836	21.3151
14.5206	14.7945	9.79452	14.9452
9.75343	16.0411	9.26027	15.5069
15.6438	13.4247	9.49315	13.7671
12.2329	9.20548	13.2329	11.9726
15.3973	9.30137	9.24657	23.5343
16.4657	11.7123	8.45205	20.274
11.9315	10.137	10.7808	19
12.9452	17.9726	14.1233	16.8356
12.5616	12.863	12.2055	17.6712
11	11.137	12.0137	16.9726
11.3562	17.6712	15.3562	12.5616
9.63014	17.9178	15.6027	22.3699
13.137	19.863	11.2055	9.19178
10.452	15.9863	15.137	13
9.47945	13.0548	10.0411	12.9315
13.8219	14	10.2192	16.6986
14.0548	13.2877	10.0411	12.4931
9.56164	21.0411	11.7397	14.8493
8.20548	15.2055	8.24657	16.6986
13.2877	13.4384	9.27397	9.9863
13.726	11.1507	12.0411	8.84932
12.0959	24.5616	10.2055	17.0274
10.8219	17.6438	13.274	21.5069
11.0959	17.5753	12.8356	13.0548
15.8082	21.2055	14.8904	12.137
6.93151	13.5069	8.06849	14.7123
7.87671	16.9863	10.0822	19.0274
14.2055	9.13699	8.0137	12.9863
15.8904	10.6164	9.52055	12.9863
10.5343	21.8904	13.0685	21.6438
11.1644	19.7397	15.1918	17.4794
11.2055	22.5069	8	15.274
11.726	15.411	7.9589	18.9178
17.2055	12.4794	10.0548	23.6575
17.2192	17.7123	10.9315	12.2192
17.5206	11.6164	12.1233	12.137
14.6438	15.3973	11.1507	23.0959
13.0959	12.8493	10.5343	13.5753
16.4247	13.8219	9.86301	24.1918
14.3151	11.5069	11.726	22.4931
18.1096	19.726	11.6849	19.8082
13.6164	17.2603	8.71233	15.5753
12.3699	20.274	12.8767	18.6712
11.3014	22.0685	10.3562	13.863
13.1096	18.5343	10.3288	15.5753
9.23288	12.5069	12.726	9.0137
10.1233	18.3973	13.3151	12.9315
14.3836	19.1781	12.8904	16.6438
15.1507	16.3288	8.9726	18.0137
10.7123	16.0548	7.71233	13.0411
13.6849	11	9.45205	10.4794
16.9863	18.6027	11.2329	22.0822
15.3014	13.3014	11.3425	15.4931
12.9726	12.9041	9.36986	15.3836
12.6849	11.4794	14.3288	12.3562
11.8219	15.4384	9.24657	16.2329
11.2055	17.5206	8.63014	16.1507
13.7123	19.7945	11.2877	12.274
15.411	22.1644	13.274	10.863
15.3014	17.137	9.30137	18.0548
9.26027	9.45205	10.4247	22.6849
9.57534	19.2877	13.8904	14.6575
10.9315	18.9178	11.8904	12.589
13.7671	11.9863	10.9041	17.2877
11.7808	9.08219	11.7397	13.1918
10.3699	12.7397	11.8904	13.8493
10.0685	11.3562	10.5616	14.1233
9.47945	21.2466	13.6164	15.7945
10.5753	19.8493	10.4794	11.863
12.6986	16.2603	15.3562	13.7671
13.1096	15.7671	11.2877	17.8082
16.8493	17.6164	8.38356	24.0274
14.5206	13.2603	17.2877	24.3699
10.7945	12.3562	11.9589	15.1096
9.54795	11.9726	11.6164	10.6438
10.8082	13.0548	11.8904	19.8356
15.1233	9.08219	8.06849	19.9589
8.71233	20.1918	10.411	13.6849
16.0685	13.3014	9.26027	13.3288
13.0685	23.2329	11.9452	13.0137
12.8356	15.1507	10.8082	17.4794

## Sheet: Fig. 4c
	Intensity of Dma1-mNeonGreen at cell tips
	wild-type	wild-type + HU			wild-type, 25°C	pol1-1546, 25°C	wild-type, 37°C, 4hr	pol1-1546, 37°C, 4hr
	5.88929	15.8695			24.7083	22.0667	6.37917	32.0958
	6.75449	9.97807			15.2708	14.0083	4.77083	29.1917
	3.54737	7.90885			22.9583	16.725	6.92083	37.925
	9.08209	18.3172			24.475	18.7458	7.4625	36.1875
	6.75877	18.1894			24.3	16.2083	5.34167	34.725
	7.25704	14.2681			22.9875	24.4125	7.7875	21.4417
	5.38125	35.5269			27.5917	20.975	6.68333	19.7708
	3.32117	12.6136			16.15	19.0667	5.70417	30.4917
	3.23889	15.1851			17.8458	20.3333	6.9625	41.2875
	0.275641	4.96277			23.1125	21.8708	6.68333	36.0167
	1.77419	11.3201			30.2625	18.5292	6.6375	49.3417
	5.76712	11.5137			26.2292	15.6375	7.7	29.6625
	2.44595	5.33533			24.5667	16.1125	11.325	43.45
	2.73077	25.0882			20.0667	14.7083	11.2875	39.3375
	1.58915	15.2764			24	11.2208	7.81667	26.3417
	3.47009	7.62917			19.8125	15.7042	7.40833	19.6917
	5.00355	20.4259			18.8833	12.0417	7.24583	17.5542
	9.15672	25.7692			17.6125	18.9167	5.3625	38.2792
	5.80882	25.5			11.3875	24.6458	6.85417	39.0875
	5.88235	12.7964			12.3083	29.5167	6.95417	18.6625
	6.44969	9.29747			19.8083	26.375	10.7083	38.9917
	5.92797	11.3657			15.8333	12.45	7.60417	25.7208
	1.69192	20.6314			12.9708	24.8083	7.75833	30.1417
	3.95122	7.05051			15.675	17.3	12.5875	37.1542
	0.396	22.1477			11.8833	32.8417	7.22083	36.1125
	2.67537	25.0454			10.1167	22.4417	11.9708	13.4708
	11.3382	16.7			11.6583	26.4625	9.52083	12.0625
	5.4963	11.0814			9.05417	18.1333	9.45833	18.9292
	3.7087	12.6646			11.7542	20.4917	6.1	20.0708
	4.32143	26.9437			14.3542	18.3167	6.05833	16.5417
	2.53459	12.381			9.24583	18.875	5.675	14.3
	1.82624	9.29321			12.1417	21.5125	8.00833	13.8917
	7.37615	12.855			12.025	15.8458	6.80417	9.5875
	2.51274	21.0858			10.3833	15.575	9.35	11.6208
	2.7563	16.6765			16.175	28.4458	5.94167	23.2042
	6.72807	19.95			14.9375	21.6125	4.47083	13.6125
	2.31098	11.578			13.8042	30.9875	5.63333	12.5583
	6.12975	15.1705			15.2333	20.8083	6.47917	12.2167
	3.43443	10.527			15.775	19.8792	3.9125	14.3375
	4.39855	7.88439			14.1708	24.3917	7.24167	17.3083
	4.50676	35.6279			17.9125	16.9	9.23333	18.0917
	6.77099	16.687			12.4333	12.5708	13.1917	14.7042
	5.45918	14.3179			7.7	26.7208	8.29583	17.2
	4.0042	12.45			10.0292	29.5417	7.01667	12.3625
	3.03968	23.2442			10.9292	18.4	10.3083	12.7292
	5.17411	25.9887			19.2583	12.7792	6.57917	6.74167
	3.56372	9.10959			15.9917	10.0833	10.875	13.4167
	3.46497	10.847			13.9125	15.325	8.55	8.56667
	6.19767	23.9879			13.4833	16.3917	9.825	8.32917
	5.13699	22.0948			21.3625	17.925	7.18333	7.63333
	4.88636	17.1285			19.8917	13.3625	12.0667	5.35
	3.15546	10.0196			9.55833	13.2625	10.0083	4.0625
	2.8037	17.6667			14.2917	24.3958	10.1083	14.7375
	2.06863	7.45652			16.375	23.4	14.6583	14.5583
	4.74275	16.184			14.3583	22	12.85	11.4833
	4.44408	16.8136			12.2042	4.25	11.025	16.1833
	5.19512	15.2411			15.725	3.85833	10.5208	10.7208
	3.8595	8.17105			13.9542	5.47083	6.99167	8.65417
	2.15	4.52395			18.35	5.55	13.175	8.40833
	3.564	10.6033			11.4	7.38333	6.92083	13.4292
	5.71168	7.42357			18.75	5.3625	9.4375	6.73333
	4.57083	24.3282			19.6333	6.31667	6.36667	16.2292
	2.34899	11.5513			18.6875	5.66667	10.2625	15.075
	3.54167	10.6533			19.2958	6.825	6.92083	12.8125
	6.13964	11.3303			10.4792	5.01667	15.4625	14.9917
	4.66667	4.26596			12.3625	5.34167	14.0792	32.3333
	5.59633	4.51			14.2625	3.9375	11.3292	15.5083
	3.265	6.57188			18.8917	6.5625	5.54167	17.0792
	2.52525	9.36923			16.5083	6.68333	11.9542	32.725
	2.20732	6.33333			14.0542	12.3958	4.75417	35.45
	4.06061	6.09539			9.62917	14.1125	12.8708	12.2
	4.76496	7.80303			19.2958	18.3125	6.24583	13.9792
	4.09346	11.3671			18.75	8.175	7.55	26.5875
	4.48485	11.8654			17.45	9.175	6.80833	21.8458
	5.77333	7.28125			15.6375	11.9	10.5167	19.3917
	1.81364	2.4539
	1.85816	6.29643
	1.32292	4.84058
	1.25403	6.31333
	3.78	10.6298
	2.63924	8.25641
	3.94444	2.19531
	3.60776	7.60056
	1.55	7.95342
	1.29562	4.00544
	5.09748	8.85402
	5.43359	6.24013
	3.70166	3.31
	3.02	4.1295
	2.85817	6.38788
	5.03693	12.956
	4.49099	8.93923
	6.59328	6.67241
	1.71154	10.7479
	4.06024	9.15073
	3.38	7.85897
	2.68333	13.5616
	3.34444	7.98016
	5.14803	9.47075
	2.73047	9.54637

## Sheet: Fig. 4d
	Intensity of CRIB-3xGFP at cell tips
	wild-type	dma1Δ	wild-type + HU	dma1Δ + HU
	24.264	23.5578	27.0691	3.71569
	8.23141	37.8491	14.2421	13.0596
	6.61111	19.9675	3.38167	16.513
	17.9132	38.2163	26.6928	5.52143
	32.8333	25.4365	9.57233	26.8292
	12.9318	21.9905	23.8269	56.769
	25.9766	29.8234	15.6085	12.6548
	17.1471	15.2763	26.2149	39.0569
	15.2385	16.4872	9.26048	13.721
	30.1358	24.6994	22.2474	14.8325
	84.45	25.3292	23.5021	19.0918
	29.9455	11.0433	37.7082	16.363
	25.6852	21.5028	4.81557	17.8522
	32.126	35.1209	8.12491	15.1761
	10.1539	32.1762	41.653	13.1449
	9.33803	21.656	28.1146	22.6541
	7.44014	19.6541	6.9571	29.3838
	7.97101	22.7321	29.4891	11.332
	15.8952	27.1208	70.4438	25.5447
	18.0995	38.8325	9.38771	28.5184
	46.7655	15.731	61.3662	8.04402
	17.0088	24.5489	50.9792	27.3475
	6.34195	23	8.06297	10.9686
	48.8017	16.1296	23.1308	42.6131					·
	11.8803	20.7281	31.7615	44.1602
	28.4764	20.014	4.76244	16.725
	6.07333	12.7007	5.80576	8.83065
	29.4744	20.6367	15.1347	44.7633
	51.6324	30.6618	2.46446	5.43164
	15.4937	23.5325	13.6483	51.0507
	2.96897	34.2574	12.7599	45.3494
	14.037	76.482	6.55028	11.625
	9.71476	19.5959	17.734	71.9424
	25.3106	42.6058	11.5251	32.0362
	12.6304	22.0219	18.056	31.3509
	12.5966	12.7482	16.2757	16.4343
	3.60058	21.029	18.6381	43.9233
	47.7116	23.5087	24.5023	31.8879
	8.37413	50.0656	44.2781	46.6821
	13.9395	30.5894	1.62841	62.623
	27.4921	41.4865	2.22	24.3144
	22.3947	17.988	18.8424	33.8413
	68.7057	14.4391	19.6018	54.9202
	46.1702	9.67708	4.98985	38.0684
	58.2836	17.6207	20.2554	28.8533
	13.4802	10.3272	30.7198	20.1054
	15.1541	28.1289	23.442	27.1744
	7.35114	11.2308	40.5249	40.55
	13.418	23.2973	19.6644	44.2043
	6.35644	32.8713	2.86813	30.8927
	17.0509	20.5024	9.87198	33.6627
	11.1062	8.13429	1.17822	21.1984
	15.1687	30.6538	19.3402	13.2586
	29.0369	0.900826	1.35165	23.0635
	24.9087	6.32482	20.7131	7.26943
	40.2983	12.6307	4.02381	35.5356
	14.4188	8.44385	26.2196	33.6048
	3.15868	8.55249	20.4238	5.14451
	38.3082	21.0543	4.35577	43.9348
	13.8984	38.9077	30.1818	13.3864
	28.3313	14.7932	5.3342	29.2548
	22.1457	13.9091	4.61413	13.2589
	16.2248	29.5045	36.1591	14.0951
	7.37132	14.3438	48.5143	34.9277
	28.2022	4.85081	29.9585	36.2801
	43.2051	9.74537	22.1245	21.6955
	-1.28618	26.7294	30.4821	22.4842
	39.8121	25.8175	31.9465	36.0467
	8.172	20.7824	10.4126	10.8097
	6.56364	20.9933	6.40132	14.2378
	12.663	30.8734	-0.64232	27.547
	15.1408	28.6881	6.56548	9.75581
	8.95045	34.0936	14.352	13.6418
	13.2516	28.216	6.84393	29.4732
	6.5988	23.8418	7.15366	25.5659
	13.0067	30.4131	2.78906	25.1624
	12.3734	39.3323	31.4694	32.7528
	15.0083	23.9488	6.66239	85.6109
	24.0199	39.817	39.3376	29.0556
	38.4645	25.3165	3.12351	58.9249
	9.50343	17.8633	19.7403	27.4776
	20.9881	20.6875	37.9782	10.3474
	46.6976	15.8581	-0.09438	24.0406
	24.4241	12.8377	28.3781	20.7529
	20.2901	18.6808	49.834	35.7406
	47.444	22.9737	11.784	51.8915
	13.0906	44.3006	22.2474	57.0568
	21.2806	15.7017	25.6711	16.5407
	24.4	21.8597	11.8409	15.7827
	10.9726	8.81481	24.0544	24.9097
	16.5722	24.0692	10.2041	14.1868
	12.0861	24.7424	12.1654	20.4825
	22.938	23.9879	4.63821	40.9717
	43.5731	18.8102	17.9746	26.1218
	22.6528	37.3125	37.821	23.7251
	17.4792	22.9051	11.6183	11.1242
	24.364	27.2965	30.207	9.97917
	40.0632	40.1994	42.3598	28.1723
	3.36702	13.6202	11.8646	26.4586
	9.62755	11.021	48.5221	31.5089

## Sheet: Fig. 4e
	Intensity of Tea4-GFP at cell tips
	wild-type	dma1Δ	wild-type + HU	dma1Δ + HU
	34.0208	17.6278	16.0804	15.0342
	25.3197	14.3113	15.3902	5.03846
	30.5916	17.898	28.69	13.6982
	23.9297	19.4083	6.20094	14.0032
	22.4407	12.5382	13.9556	5.68333
	33.7727	18.2537	14.2038	8.78077
	19.3287	23.4515	9.62595	16.4212
	48.715	42.8947	7.344	16.9508
	38.4586	30.6522	20.0118	7.19761
	38.4781	36.8818	18.5698	20.0509
	41.649	19.9964	16.1167	24.413
	35.808	18.4798	7.52	7.02963
	44.4291	24.6903	19.966	11.8344
	30.2733	24.316	14.869	33.5472
	13.0605	23.125	21.5887	20.6732
	24.3551	25.4286	8.15461	34.6013
	24.3009	33.5633	24.7906	31.4435
	18.6304	18.4797	6.82099	11.663
	28.1331	27.5134	13.6549	12.473
	28.7731	27.8833	13.7889	13.6849
	10.6984	27.0515	17.1	13.8702
	14.3893	29.3349	34.9	25.7087
	14.5324	15.9654	5.88012	13.9827
	18.8786	21.7754	5.31008	10.4853
	21.8855	48.25	1.69065	12.6748
	31.2622	26.7748	6.76689	11.855
	38.7782	12.3841	23.1546	6.65409
	24.4505	20.7276	8.00758	11.796
	27.9963	15.0236	18.8529	8.36585
	19.9804	20.949	18.8596	7.99157
	29.7179	14.179	11.8955	7.66129
	24.1336	20.5901	24.5357	9.67466
	22.9712	31.5755	32.0818	21.3333
	32.1771	23.6204	13.5273	21.5537
	34.1111	21.8544	11.0444	5.22876
	31.7018	18.2688	13.3832	18.6622
	15.1649	15.9513	16.1111	15.8867
	43.9104	31.0916	14.2458	20.142
	21.6753	22.8531	17.9069	12.8268
	19.9542	52.6861	24.4785	9.43143
	37.5301	27.0427	18.4781	15.8597
	23.8008	37.8508	11.5215	23.6522
	29.0381	27.6364	8.38034	36.6163
	39.117	18.6062	21.2419	11.6157
	14.8973	20.1652	28.2553	20.8333
	22.5	44.2653	23.6881	12.5693
	27.2954	20.6319	16.4198	28.8973
	30.2579	30.309	19.3135	16.7121
	39.8595	17.8884	18.3477	14.5503
	38.5875	37.3586	29.8967	18.2517
	41.3818	26.7778	12.8495	21.3562
	33.0442	32.5144	5.88288	13.8107
	27.0098	32.3564	7.87063	9.15205
	37.9621	40.2444	15.2483	8.21698
	24.3173	26.4065	4.27564	26.6718
	42.2788	20.4811	14.5753	27.4082
	34.3915	30.7523	12.4292	25.8176
	31.5663	19.5108	3.18033	9.18354
	49.7376	21.7805	17.2	10.4155
	27.1333	15.6055	9.23125	30.2137
	36.2252	25.1737	17.6667	28.2185
	19.9938	16.8356	7.94932	28.7456
	15.5672	27.3921	12.0556	4.68518
	14.4309	31.1292	16.6856	9.25405
	34.2421	40.4504	17.5194	26.3319
	29.5556	22.5468	9.17241	11.8663
	24.6057	38.7054	8.88014	16.1361
	23.633	25.4703	10.3198	15.3406
	17.7659	27.8158	15	8.875
	33.5	34.2441	8.31624	24.5039
	21.2519	30.7245	7.25572	24.8508
	44.732	42.8938	7.28	35.2454
	33.6884	31.0301	11.6937	28.2383
	21.299	27.4826	9.65385	24.5818
	30.7675	49.3235	10.2891	31.2742
	21.9079	26.4842	6.536	11.9286
	28.8733	42.6915	6.76027	22.9832
	42.4503	21.3271	7.04167	23.3125
	22.25	30.056	10.0433	25.2134
	28.86	25.6977	9.33823	23.335
	32.2448	33.2653	12.7783	30.641
	37.8565	40.9	8.86885	19.4908
	28.0317	40.3307	6.00355	25.7781
	41.2705	29.6051	5.78095	11.2679
	26.056	38.5242	10.0878	7.54545
	41.4462	24.9202	14.4008	19.2385
	13.106	24.2427	11.4538	19.7034
	29.18	32.4185	4.81786	18.1881
	36.9435	17.5225	10.3436	19.0189
	26.9017	36.4429	11.6752	20.8275
	26.55	26.2808	27.6889	12.0749
	30.588	24.5588	13.0704	17.0346
	14.5884	20.8636	8.01744	18.6859
	34.556	33.7316	4.97794	18.8836
	35.6179	24.3678	6.29221	9.66129
	35.0337	29.4397	14.0233	22.7555
	20.3333	28.5651	10.7806	11.8798
	36.2368	27.399	11.2971	5.30822
	34.0647	27.6312	17.8902	11.5584
	30.0945	42.036	5.30899	9.0988

## Sheet: Fig. 4f
	Quantification of Tea4-bound Tip1 protein levels
	Left panel						Left panel
	Strain	Tea4-bound Tip1/Tip1-6HA/Cdc2/MBP-Tea4					Repeat #1
	wild-type	Raw measurement ratio	Normalized ratio				Strain	RawIntDen of MBP-Tea4	RawIntDen of Cdc2 in WCE	RawIntDen of Tip1 in WCE	RawIntDen of Tea4-bound Tip1
	Repeat #1	0.382713	1				Wild-type	56424	1013169	5.09283e+06	108546
	Repeat #2	0.421735	1				dma1Δ	64113	1057546	1.16854e+07	367597
	Repeat #3	0.401548	1
	Mean value		1
	Standard deviation (SD)		0				Repeat #2
							Strain	RawIntDen of MBP-Tea4	RawIntDen of Cdc2 in WCE	RawIntDen of Tip1 in WCE	RawIntDen of Tea4-bound Tip1
							Wild-type	45487	1154944	5.16519e+06	85793
	Strain	Tea4-bound Tip1/Tip1-6HA/Cdc2/MBP-Tea4					dma1Δ	48969	1021572	6.78677e+06	196552
	dma1Δ	Raw measurement ratio	Normalized ratio
	Repeat #1	0.518896	1.35584
	Repeat #2	0.604174	1.43259				Repeat #3
	Repeat #3	0.615441	1.53267				Strain	RawIntDen of MBP-Tea4	RawIntDen of Cdc2 in WCE	RawIntDen of Tip1 in WCE	RawIntDen of Tea4-bound Tip1
	Mean value		1.44037				Wild-type	57860	102157	366123	83267.2
	Standard deviation (SD)		0.0886721				dma1Δ	55966	101317	887820	301824
	Right panel
	Strain	Tea4-bound Tip1/Tip1-6HA/Cdc2/MBP-Tea4					Repeat #1	Normalized ratio
	wild-type	Raw measurement ratio	Normalized ratio				Strain	MBP-Tea4	Tip1/Cdc2	Tea4-bound Tip1
	Repeat #1	0.449352	1				Wild-type	1	1	1
	Repeat #2	0.366789	1				dma1Δ	1.13627	2.19821	3.38656
	Repeat #3	0.306337	1
	Mean value		1
	Standard deviation (SD)		0				Repeat #2	Normalized ratio
							Strain	MBP-Tea4	Tip1/Cdc2	Tea4-bound Tip1
							Wild-type	1	1	1
	Strain	Tea4-bound Tip1/Tip1-6HA/Cdc2/MBP-Tea4					dma1Δ	1.07655	1.48549	2.291
	wild-type + USP2	Raw measurement ratio	Normalized ratio
	Repeat #1	0.644233	1.43369
	Repeat #2	0.572451	1.56071				Repeat #3	Normalized ratio
	Repeat #3	0.513881	1.6775				Strain	MBP-Tea4	Tip1/Cdc2	Tea4-bound Tip1
	Mean value		1.5573				Wild-type	1	1	1
	Standard deviation (SD)		0.12194				dma1Δ	0.967266	2.44503	3.62476
							Right panel
							Repeat #1
							Strain	RawIntDen of MBP-Tea4	RawIntDen of Cdc2 in WCE	RawIntDen of Tip1 in WCE	RawIntDen of Tea4-bound Tip1
							wild-type	71789	1297941	989956	24604
							wild-type + USP2	71807	1249196	889848	32953
							Repeat #2
							Strain	RawIntDen of MBP-Tea4	RawIntDen of Cdc2 in WCE	RawIntDen of Tip1 in WCE	RawIntDen of Tea4-bound Tip1
							wild-type	121487	1036394	139829	6012
							wild-type + USP2	117610	1033788	125834	8195
							Repeat #3
							Strain	RawIntDen of MBP-Tea4	RawIntDen of Cdc2 in WCE	RawIntDen of Tip1 in WCE	RawIntDen of Tea4-bound Tip1
							wild-type	860381	7869993	852514	28550.8
							wild-type + USP2	1076870	7340344	853425	64339.1
							Repeat #1
							Strain	MBP-Tea4	Tip1/Cdc2	Tea4-bound Tip1
							wild-type	1	1	1
							wild-type + USP2	1.00025	0.933952	1.33934
							Repeat #2
							Strain	MBP-Tea4	Tip1/Cdc2	Tea4-bound Tip1
							wild-type	1	1	1
							wild-type + USP2	0.968087	0.902182	1.36311
							Repeat #3
							Strain	MBP-Tea4	Tip1/Cdc2	Tea4-bound Tip1
							wild-type	1	1	1
							wild-type + USP2	1.25162	1.0733	2.2535

## Sheet: Fig. 5c
Cell length measurements
Padh11-tip1-6HA-UL36	Padh11-tip1-6HA-UL36(C40S)	Padh11-tip1-6HA-UL36 + HU	Padh11-tip1-6HA-UL36(C40S) + HU
13.3973	7.46575	9.42466	5.67123
8.21918	8.46575	10.9315	9.83562
8.24657	11.0137	13.0137	11.863
8.65753	7.52055	8.13699	13.7945
8.89041	9.08219	9.38356	7
8.58904	10.5069	9.93151	11.0411
8.43836	8.38356	16.9589	8.23288
7.64384	9.52055	9.06849	6.78082
10.274	8.9726	8.60274	11.4931
11.7671	7.17808	12.9589	16.2877
8.68493	10.4384	12.7945	11.548
9.84932	11.1096	7.20548	14.8219
8.84932	10.9863	8.42466	7.9863
9.15068	9.56164	10.3562	10.9589
12.9452	8.9452	12.7671	12.0959
9.71233	7.75343	11.589	12.2603
7.89041	14.1781	15.9041	12.0548
8.9589	9.52055	9.27397	10.2877
7.13699	8.47945	9.64384	9.39726
13.6849	12.1781	10.8493	12.1918
8	10.9452	7.35616	7.86301
13.4794	7.68493	9.0137	8.56164
9.27397	9.43836	7.84931	7.39726
8.28767	9.0137	8.52055	10.6027
6.9726	11.4247	12.9315	9.09589
11.726	8.24657	15.7671	10.452
8.75343	9.63014	14.1233	11.8082
13.4384	10.2329	12.2329	7.9863
14.7808	10.3562	7.87671	10.0685
8.76712	10.274	12.1507	4.26027
13.3014	8.9726	12.411	9.57534
8.73973	7.08219	11.6438	9.87671
8.09589	11.0548	11.3562	15.0685
8.26027	7.87671	8.24657	10.726
11.5616	10.1781	12.9589	13.9452
10.0959	11.2877	16.137	7.39726
7.79452	11.2329	8.86301	6.78082
8.08219	9.63014	14.9452	8.93151
10.3288	6.80822	8.45205	8.9452
8.0274	12.863	8.45205	17.2055
8.61644	12.3288	10.3562	7.84931
12.1918	9.15068	9.64384	8.12329
10.6301	9.17808	11.137	9.56164
8.71233	9.91781	9.65753	9.31507
12.0822	8.23288	17.2603	6.61644
8.67123	12.0685	9.0411	7.43836
9.36986	10.3562	10.1507	14.9452
10.3288	11.9863	7.82192	7.56164
12.8493	8.78082	12.7123	10.0959
8.75343	8.26027	8.57534	7.79452
8.20548	9.21918	8.0137	9.63014
13.1781	11.9315	10.6986	7.46575
8.20548	8.83562	14.452	13.8082
8.41096	8.80822	10.6986	9.54795
8.31507	8.35616	15.9452	7.9452
8.71233	12.5206	11.274	10.6027
12.863	9.10959	14.4384	8.49315
7.76712	8.53425	17.1644	11.5069
8.13699	7.79452	15.9041	8.35616
13.3288	8.53425	11.3288	7.0137
14.4657	9.58904	10.2192	12.3014
10.8356	12.9863	9.09589	7.39726
11.5616	9.86301	13.3699	10.5343
9.56164	9.50685	11.2192	10.6849
9.63014	11.8493	10.0822	7.91781
10.2192	9.19178	17.0548	6.35616
7.89041	11.2466	12.9178	7.9452
9.19178	8.68493	17.4247	9.13699
15.6575	8.31507	12.274	8.75343
11.5069	6.75343	15.0548	10.3562
9.91781	7.31507	10	10.5753
10.452	7.17808	9.0274	7.16438
10.0822	11.7534	9.31507	9.80822
8.58904	8.78082	11.3014	6.52055
15.4384	11.548	12.4247	9.0274
13.9589	10.411	11.6438	15.411
11.3836	7.0411	9.0411	12.8082
11.7671	8.35616	14.5069	7.76712
8.86301	11.6986	10.0548	9.58904
7.9863	6.49315	10.589	10.452
8.78082	11.6712	8.31507	8.80822
12.4931	8.75343	13.3836	6.39726
8.12329	6.93151	9.90411	20.0822
11.8904	8.38356	11.4794	10.9863
14.8356	12	9.41096	8.86301
8.16438	8.82192	12.1507	11.548
8.53425	9.52055	9.39726	8.60274
8.08219	11.589	10.1918	9.21918
10.5616	8.9726	13.3425	14.3425
8.21918	9.32877	15.5069	7.61644
7.63014	8.20548	9.9726	9.34247
9.42466	10.7397	12.3014	13.3699
10.863	10.8904	9.71233	20.6164
11.5616	10.9178	12.9863	11.411
10.7123	10.7808	9.34247	12.8493
11.9589	9.52055	8.72603	7.38356
8.49315	10.0548	7.0411	8.83562
11.8767	8.43836	11.0959	11.5069
9.68493	7.76712	10.3836	9.0137
8.17808	7.89041	16.1918	9.82192
13.1781	9.68493	13.1096	9.73973
9.83562	8.65753	14.8904	12.8356
13.137	12.137	11.7671	11.3562
11.0411	10.452	14.3699	9.15068
7.45205	10.7397	11.0274	7.32877
9.16438	8.47945	15.0548	6.54795
9.21918	10.9041	11.3973	7.60274
10.0685	9.76712	8.80822	7.31507
9.63014	7.20548	8.73973	11.4794
10.9178	10.5616	12.7123	15.726
14.1096	10.1644	19.1233	11.3973
9.41096	11.548	16.7808	7.20548
11.6438	7.91781	11.7671	12.0548
13.1233	7.87671	15.137	8.49315
9.68493	9.65753	9.52055	12.5069
13.3699	8.63014	10.1096	12.7808
12.9178	9.52055	9.06849	7.53425
14.1644	11.2192	9.68493	13.863
9.71233	11.9452	11.2329	10.9315
9.53425	10.6575	12.6027	8.46575
9.63014	8.15068	10.863	9.34247
14.5343	11.589	12.1781	11.3973
13.6438	9.73973	14.3562	12.1918
10.5753	10.0959	11.0411	6.0137
12.4247	8.45205	12.7808	8.12329
10.1918	11.5753	13.7534	18.411
13.1644	11.0959	14.7808	7.56164
13.4931	11.3288	13.0411	11.1096
8.93151	13.4384	10.726	7.56164
9.32877	9.76712	10.0959	8.52055
12.8493	10.5753	19.9315	11.8904
12.6575	10.3562	10.726	8.90411
11.0411	10.2192	15.9726	10.6438
11.2055	10.3973	13.3288	11.1096
7.87671	8.63014	11.2055	9.32877
9.10959	12.9041	11.3014	9.50685
12.0411	9.68493	14.0137	13.0137
10.5616	9.21918	10.3836	7.90411
14.3699	12	8.43836	9.15068
10.9315	7.75343	16.1781	7.10959
9.38356	10.0137	10.3014	17.2603
10.5616	10.3151	9.76712	11.0822
6.39726	14.1781	11.6301	11.8219
7.60274	11.6575	11.2603	7.9863
10.4384	10.6849	9.36986	12.548
9.35616	9.09589	17.5753	11.9041
10.1918	8.16438	9.46575	13.8767
8	10.0548	10.7397	20.2055
10.8082	11.9452	15.8493	11.2055
9.39726	7.35616	10.2466	8.9726
12.4657	11.5206	12.274	9.39726
10.6986	12.0137	17.4794	8.0548
8	9.16438	8.80822	7.9863
11.137	9.0548	14.274	11.9178
12.6575	13.4384	15.7945	10.3699
13.1918	10.1644	11.0274	13.9863
11.7123	9.23288	9.75343	10.9041
10.2603	6.0274	14.0548	11.8904
10.9863	7.28767	13.5206	12.7397
11.137	8	9.63014	7.49315
8.16438	12.8082	12.0685	12.8904
8.84932	11.452	13.7808	11.1507
7.26027	8.32877	12.3562	13.2192
9.91781	12.6027	8.80822	9.47945
7.52055	7.24657	8.17808	7.57534
9.64384	7.89041	8.83562	11.4657
13.9726	11.2329	12.7671	7.9589
12.6986	15.452	10.4657	8.19178
9.24657	9.30137	9.80822	13.4384
9.78082	7.84931	12.5753	15.7534
12.7671	12.0685	12.411	7.86301
9.53425	9.0274	11.6027	7
14.9863	11.4794	15.8356	10.726
13.6712	9.90411	8.80822	12.0137
6.0411	9.0274	12.8904	9.68493
9.35616	8.57534	15.6712	6.76712
11.5753	10.726	10.8904	12.8904
14.6301	9.9863	13.726	14.1233
10.411	13.274	17.2466	11.5069
9.76712	9.32877	15.9041	9.32877
9.63014	8.21918	11.5206	10.7671
7.58904	10.3425	10.4931	9.50685
7.79452	10.3562	9.15068	9.42466
9.76712	12.9589	13.9863	10.8493
15.2192	9.91781	10.1918	6.9726
14.4931	8.12329	11.0685	9.43836
8.50685	11.7945	8.31507	9.28767
10.274	12.2466	8.73973	8.63014
11.137	8.60274	16.4384	9.76712
13.6301	9.60274	13.1644	7.71233
14.411	11.0411	11.0959	7.23288
8.82192	10.4657	11.5753	11.6438
10.6575	10.5343	17.548	8.21918
8.79452	9.0137	13.1096	9.76712
10.3014	9.41096	15.2877	9.32877
9.15068	9.83562	11.3699	11.5206
9.36986	11.8082	13.0411	6.79452
9.19178	7.56164	10.4794	7.46575
9.13699	8.26027	10.1507	6.9726
7.76712	11.8356	12.0274	8.67123
13.5753	7.21918	10.0822	12.411
8.63014	9.9452	12	12.2877
7.9452	8.31507	10.726	10.274
8.73973	10.5206	10.3562	17.6164
12.6575	12.2603	14.7671	8.9863
10.6301	7.89041	14.6164	19.0137
10.4657	11.6712	12.7808	16.1096
11.8219	10.5616	12.7534	10.9315
9.43836	10.3151	12.3425	12.6849
14.5753	13.5206	9.39726	10.1644
7	9.38356	11.589	12.9863
9.57534	13.726	10.0274	13.8493
8.53425	12.1918	12.548	8.21918
12.2329	13.2192	14.1644	12.9041
13.6712	11.2055	11.2603	15.7808
10.0959	11.6849	16.7808	13.3973
12.274	7.69863	11.0411	10.7397
8.90411	10.9589	13.3288	13.1096
16.3836	13.5616	18.0411	13.9452
9.67123	8.71233	11.4657	9.9726
12.6164	11.863	11.4931	10.5069
10.3973	9.86301	10.9041	11.3562
7.76712	9.26027	9.68493	11.6986
8.20548	11.8493	10.3973	12.0411
8.31507	11.7534	8.72603	19.9589
13.7534	8.76712	13.137	9.83562
9.0548	10.726	12.8082	9.79452
9.69863	14.0548	12.7945	9.0274
11.2329	13.726	10.7671	7.72603
10.7123	9.75343	14.548	7.90411
11.5753	8.9589	16.3836	9.73973
9.9589	12.8904	9.73973	9.17808
13.7945	13.589	13.4931	14.1644
8.10959	9.71233	13.6301	6.73973
12.3699	11.5206	14.2603	15.7671
13.3014	13.8082	10.6027	13.1918
15.7534	11.2055	8.27397	16.0274
10.1507	9.64384	17.1781	8.86301
12.9589	11.274	10.2329	11.9041
13.8219	15.5616	10.137	12.0685
13.0274	12.9589	15.7671	13.452
12.9315	8.60274	15.9452	10.7397
6.39726	11.6575	10.3699	9.13699
11.0137	13.589	12.7123	9.76712
8.93151	11.726	8.9452	11.6986
13.1644	12.9726	8.54795	11.1507
15.6301	9.50685	14.8493	16.6575
8.09589	10.4657	20.2877	12.4794
12	11.3699	13.0137	11.6986
11.411	11.3699	9.69863	12.7534
9.10959	9	11.6575	6.67123
15.7534	13.6301	12.411	10.9178
7.65753	6.80822	12.4384	12.3562
7.21918	13.0685	11.7534	17.5343
12.3836	14	8.78082	10.5343
14.863	10.9178	10	11.548
10.6575	13.4384	13.6301	13.411
14.6575	8.63014	10.137	9.16438
10.8356	8.57534	9.84932	11.9863
13.1096	14.4384	11.9863	11.3973
7.79452	14.589	12.1644	14.0822
8.12329	12.2329	9.82192	10.7808
15.2329	13.7671	12.6986	12.3699
9.87671	11.7808	13.9315	11.4657
12.452	9.56164	11.0685	9.90411
7.84931	7.06849	9.9452	12.9589
10.3425	8.52055	15.411	10.5069
12.9041	10.274	10.8356	11.9452
12.0411	13.6301	8.20548	13.9041
11.1096	9.26027	10.452	12.7808
13.9452	11.2192	8.58904	10.3562
12.4384	11.2329	11.9589	17.0137
10.2192	11.9452	15.9726	11.6712
12.1507	9.39726	9.20548	9.78082
10.1781	12.5206	15.452	11.6986
7.32877	7.93151	12.2877	10.3014
8.0411	10.2329	11.7534	15.2055
13.6712	13.1918	11.0137	16.6575
7.86301	15.274	13.6712	9.80822
9.17808	5.08219	12.7534	10.1781
10.5343	8.27397	10.4384	9.43836
12.8767	9.83562	13.3562	11.2329
9.90411	13.3151	11.1507	11.3014
11.4247	11.2055	8.57534	12.2877
7.80822	9.42466	12.2055	12.8219
9.32877	10.9863	15.2192	5.86301
11.8082	9.30137	13.9589	6.26027
8.9726	11.5753	16.0137	9.26027
14.6301	9.9863	14.6986	11.274
10.3014	14.8356	9.19178	12.6301
9.31507	13.2329	9.9589	14.9041
9.0137	12.7123	11.589	10.6849
12.6849	9.68493	13.6438	8.42466
9.58904	10.3562	9.9726	12.452
9.72603	12.0274	11.411	10.3014
6.89041	10.1781	9.17808	10.5206
10.5343	12.6301	11.8767	8.57534
14.2877	10.863	13.3562	11.3151
14.589	11.3836	10.3836	9.26027
9.9726	8.9863	17.137	12.8767
11	7.91781	12.7808	15.1918
7.42466	10.3014	14.6712	9.90411
10.0822	9.30137	13.1507	11.4794
11.4384	10.589	14.137	12.4794
13.411	11.1507	12.1507	10.7671
9.19178	14.2466	15.3973	12.4384
9.23288	11.2877	7.68493	8.60274
8.86301	9.9726	18.7671	13.137
12.1507	9.38356	12.0411	7.91781
11.1233	10.9178	13.0685	11.6301
11.2055	14.7945	15.6027	13.1918
9.30137	12.6712	12.3699	14.5753
8.39726	14.1781	14.4384	14.5616
10.3973	11.6849	13.1096	14.5206
11.0411	7.60274	10.3425	6.91781
12.1918	12.7945	15.7123	11.7808
12.1096	8.32877	16.6986	12.9726
7.83562	11.863	17.7123	9.46575
8.79452	9.0548	8.32877	6.86301
7.43836	9.9726	14.7671	7.26027
8.58904	10.6164	14.0548	14.8082
9.47945	11.863	11.274	9.09589
11.0548	10.0959	15.6712	9.83562
9.86301	11.411	15.4657	18.1918
10.3014	11.3973	9.56164	14.5206
9.09589	8.68493	15.1096	12.8219
10.4794	8.49315	13.9041	14.8493
9.35616	11.2055	10.0959	11.0274
8.20548	10.3288	15.6712	11.2329
7.72603	11.1096	11.9178	10.5343
11.8767	13.9726	12.411	7.56164
9.50685	14.8082	18.4794	21.863
9.54795	7.15069	12.0411	9.90411
9.53425	16.1096	14.0274	11.3151
8.9726	9.79452	10.6575	14.8904
8.78082	11.0137	11.4247	10.2329
7.9726	13.6027	10.7397	9.57534
9.76712	12.2877	10.3562	12.8904
14.0822	15.5753	10.589	11.6301
10.0274	10.1233	17.9041	16.3014
12.5206	10.2877	16.1644	10.726
11.6301	9.86301	14.3425	11.9863
10.6849	9.47945	12.5343	9.73973
8.64384	10.4657	15.5343	14.2329
11.7534	9.15068	13.6712	16.9589
10.6849	9.06849	14.1507	10.0411
13.0685	10.1096	10.726	8.38356
8.9726	9.15068	9.78082	19.1233
10.0411	9.0274	19.3699	11.2192
13.7534	13.9863	15.9726	8.21918
8.93151	14.6301	17.3699	11.4247
10.1918	9.91781	10.8219	13.5343
10.8904	10.7123	11.8493	12.0685
9.53425	13.1781	13.0959	8.42466
15.6712	11.0685	11.274	11.8904
9	14.1644	10.9589	15.4384
8.86301	13.8904	15.7808	13.6027
8.78082	10.3973	11.9863	10.7123
10.6575	11.8493	9.27397	14.6575
7.93151	10.452	13.1644	10.8082
11.5206	9.90411	11.3151	11.6164
8.64384	9.41096	13.6575	9.87671
14.8493	10.0274	11.6301	12.7808
8.56164	12.3973	15.3425	11.548
9.31507	8.10959	15.3014	17.0548
7.58904	9.09589	11.1644	10.8356
13.8082	8.91781	12.0411	11.7671
8.9452	13.0411	10.9863	13.8082
9.30137	15.5206	14.0959	10.9726
10.8767	13.9315	15.2329	17.2877
9.79452	12.0959	12.2329	6.45205
10.6438	11.9041	12.6986	13.7808
8.80822	11.7534	12.452	10.7945
11.1507	8.58904	14.411	9.56164
8.9726	9.13699	13.1644	11.2192
12.9863	11.3973	14.2466	10.2192
11.9041	7.80822	15.0959	16.8904
13.3699	14.6849	17.0685	17.4931
10.5616	10.274	14.452	11.8904
10.274	10.6849	11.4794	18.3562
9.28767	11.4657	20.6575	17.5206
10.0274	9.31507	11.8356	12.9452
7.38356	9.20548	14.1918	11.3425
12.6027	6.79452	20.8493	14.7534
10.6575	13.6712	18.3699	11.5616
10.9589	13.4657	11.9452	11.0822
13.0274	14.0137	15.8356	11.3973
9.35616	10.452	12.9863	9.06849
11.3973	10.1781	8.46575	13.3425
9.10959	11.4794	6.80822	15.1233
9.0274	10.0411	13.9315	12.4657
15.863	14.4384	12.7808	10
9.78082	12.9315	8.93151	11.3562
9.52055	10.1096	9.41096	8.56164
9.76712	14.7397	9.72603	10.8767
5.54795	11.6164	11.1781	6.34247
12.1644	15.1781	10.274	9.76712
14.8493	9.60274	11.4384	11.6712
6.86301	13.8219	14.7534	11.9452
8.71233	14.1096	14.5753	11.1644

[truncated: 21 more sheets: Fig.5g, Fig. 5f, Fig. 5h, Fig.6a, Fig. 6b, Fig. 6d, Supplementary Fig. 1c, Supplementary Fig. 3, Supplementary Fig. 4b, Supplementary Fig. 6a, Supplementary Fig. 6b, Supplementary Fig. 6c, Supplementary Fig. 7, Supplementary Fig. 9b, Supplementary Fig. 10b, Supplementary Fig. 11a, Supplementary Fig. 11d, Supplementary Fig. 11e, Supplementary Fig. 11f, Supplementary Fig. 12 …]
